# Supplementary material for: FRIZZLE PANICLE (FZP) regulates rice spikelets development through modulating cytokinin metabolism
Source: BMC Plant Biol. 2023 Dec 16;23:650. doi: 10.1186/s12870-023-04671-4 (PMC10724965; doi:10.1186/s12870-023-04671-4)
Supplement: Supplementary file 2 — Additional file 2. [file 12870_2023_4671_MOESM2_ESM.xlsx]

## Sheet: Table S1
Supplemental Table S1. DEGs between WT and fzp in young panicles.
Gene_id	readcount_FZP	readcount_YK17	log2.Fold_change.	pvalue	qvalue	Gene name	Gene description
OS03G0445700	38.2758	76.9529	-1.0075	1.52e-05	0.0006415	-	Expressed protein [Source:UniProtKB/TrEMBL;Acc:Q6AV61]
OS05G0542900	46.0045	93.6924	-1.0262	1.35e-06	7.36e-05	-	Os05g0542900 protein [Source:UniProtKB/TrEMBL;Acc:Q65XN4]
OS04G0403200	85.3231	173.993	-1.028	4.29e-11	4.89e-09	-	OSJNBb0118P14.4 protein [Source:UniProtKB/TrEMBL;Acc:Q7XSC9]
OS01G0952600	54.224	110.917	-1.0325	1.29e-07	8.76e-06	-	Os01g0952600 protein [Source:UniProtKB/TrEMBL;Acc:Q5JKZ9]
OS03G0746700	43.6737	90.4415	-1.0502	1.42e-06	7.69e-05	-	Expressed protein [Source:UniProtKB/TrEMBL;Acc:Q94GP5]
OS11G0671000	40.852	84.6191	-1.0506	3.09e-06	0.00015506	-	Auxin-repressed protein-like protein ARP1, putative, expressed [Source:UniProtKB/TrEMBL;Acc:Q2QZU5]
OS09G0481100	31.2218	65.114	-1.0604	3.83e-05	0.0014394	-	Os09g0481100 protein [Source:UniProtKB/TrEMBL;Acc:Q69QR7]
OS02G0138000	50.3596	105.143	-1.062	1.63e-07	1.07e-05	-	Os02g0138000 protein [Source:UniProtKB/TrEMBL;Acc:Q6YXX5]
OS11G0587300	94.708	201.989	-1.0927	1.38e-13	2.12e-11	-	Os11g0587300 protein [Source:UniProtKB/TrEMBL;Acc:A0A0P0Y3T9]
OS04G0611267	36.3743	77.9233	-1.0991	3.97e-06	0.00019523	-	Os04g0611267 protein [Source:UniProtKB/TrEMBL;Acc:A0A0P0WEK4]
OS01G0633100	27.6027	59.3401	-1.1042	5.4e-05	0.001928	-	ADP-glucose pyrophosphorylase [Source:UniProtKB/TrEMBL;Acc:Q7G065]
OS06G0648200	34.0434	73.411	-1.1086	6.7e-06	0.00031202	-	Os06g0648200 protein [Source:UniProtKB/TrEMBL;Acc:Q67WZ1]
OS01G0921800	64.529	140.514	-1.1227	3.34e-10	3.4e-08	-	OJ1485_B09.11 protein [Source:UniProtKB/TrEMBL;Acc:Q8RZI5]
OS12G0410200	26.744	58.4182	-1.1272	4.88e-05	0.0017746	-	Os12g0410200 protein [Source:UniProtKB/TrEMBL;Acc:A0A0P0Y9D4]
OS04G0642000	92.9905	203.299	-1.1284	3.39e-14	5.68e-12	-	Os04g0642000 protein [Source:UniProtKB/TrEMBL;Acc:Q0J9M8]
OS05G0189300	63.4863	140.029	-1.1412	2.3e-10	2.4e-08	-	Os05g0189300 protein [Source:UniProtKB/TrEMBL;Acc:Q60DA3]
Novel00207	34.5341	76.3222	-1.1441	2.76e-06	0.00013993	--	hypothetical protein OsI_36466 [Oryza sativa Indica Group]
OS03G0683800	137.768	304.706	-1.1452	7.01e-21	2.25e-18	-	GDSL-like Lipase/Acylhydrolase family protein, expressed [Source:UniProtKB/TrEMBL;Acc:Q7Y007]
OS03G0416400	28.2775	62.6395	-1.1474	2.09e-05	0.0008423	-	Os03g0416400 protein [Source:UniProtKB/TrEMBL;Acc:A0A0P0VZF8]
OS10G0413400	98.4497	220.33	-1.1622	8.38e-16	1.7e-13	-	Os10g0413400 protein [Source:UniProtKB/TrEMBL;Acc:A0A0P0XU21]
OS03G0215400	126.052	283.309	-1.1684	5.26e-20	1.56e-17	MADS1	MADS-box transcription factor 1 [Source:UniProtKB/Swiss-Prot;Acc:Q10PZ9]
OS06G0729300	96.7322	219.796	-1.1841	4.02e-16	8.57e-14	AGO1D	Protein argonaute 1D [Source:UniProtKB/Swiss-Prot;Acc:Q5Z5B2]
OS02G0465900	449.066	1021.25	-1.1853	5.11e-69	1.1e-65	-	Gamma-glutamylcyclotransferase [Source:UniProtKB/TrEMBL;Acc:Q6K7C2]
OS03G0232200	22.3275	51.1402	-1.1956	7.8e-05	0.0026489	-	ANT, putative, expressed [Source:UniProtKB/TrEMBL;Acc:Q10PJ5]
OS01G0883100	50.605	118.244	-1.2244	1.05e-09	9.91e-08	MADS2	MADS-box transcription factor 2 [Source:UniProtKB/Swiss-Prot;Acc:Q40702]
OS01G0896700	261.429	616.448	-1.2376	1.01e-44	1.13e-41	RPL5B	60S ribosomal protein L5-2 [Source:UniProtKB/Swiss-Prot;Acc:Q8L4L4]
OS10G0377150	37.9077	89.9563	-1.2467	7.26e-08	5.14e-06	-	Os10g0377150 protein [Source:UniProtKB/TrEMBL;Acc:A0A0P0XU16]
OS01G0266800	22.0208	52.3532	-1.2494	3.9e-05	0.0014593	-	Os01g0266800 protein [Source:UniProtKB/TrEMBL;Acc:Q5NBM2]
OS06G0222400	20.3647	48.7142	-1.2583	6.71e-05	0.0023263	-	Os06g0222400 protein [Source:UniProtKB/TrEMBL;Acc:Q0DDI0]
OS03G0764000	21.8368	52.5958	-1.2682	3.14e-05	0.0012139	-	Os03g0764000 protein [Source:UniProtKB/TrEMBL;Acc:A0A0P0W427]
OS01G0698000	58.7631	141.679	-1.2696	8.01e-12	9.77e-10	-	Os01g0698000 protein [Source:UniProtKB/TrEMBL;Acc:Q8LJ05]
OS08G0112900	24.045	57.9816	-1.2699	1.21e-05	0.00052518	-	Os08g0112900 protein [Source:UniProtKB/TrEMBL;Acc:Q6ZCC3]
OS04G0670900	25.1492	61.6206	-1.2929	5.04e-06	0.00024062	-	OSJNBa0043A12.37 protein [Source:UniProtKB/TrEMBL;Acc:Q7XR48]
OS03G0212300	18.7699	46.4823	-1.3083	6.51e-05	0.002264	-	B3 domain-containing protein Os03g0212300 [Source:UniProtKB/Swiss-Prot;Acc:Q10Q26]
OS05G0116000	67.044	167.589	-1.3217	2.28e-14	3.88e-12	-	Os05g0116000 protein [Source:UniProtKB/TrEMBL;Acc:Q65XA1]
OS06G0562300	39.6253	99.5633	-1.3292	3.52e-09	3.11e-07	-	Os06g0562300 protein [Source:UniProtKB/TrEMBL;Acc:Q0DBI4]
OS03G0184100	22.0208	55.7496	-1.3401	8.91e-06	0.00040151	-	Expressed protein [Source:UniProtKB/TrEMBL;Acc:Q10QT4]
OS06G0712800	17.6657	44.7356	-1.3405	6.89e-05	0.0023807	-	Ankyrin-like [Source:UniProtKB/TrEMBL;Acc:Q5Z5X8]
Novel00893	18.4632	46.8219	-1.3425	4.59e-05	0.0016803	--	hypothetical protein OsI_21349 [Oryza sativa Indica Group]
OS05G0129700	20.8554	53.081	-1.3478	1.36e-05	0.00058047	OSH71	Homeobox protein knotted-1-like 10 [Source:UniProtKB/Swiss-Prot;Acc:Q7GDL5]
OS05G0442000	18.9539	48.6172	-1.359	2.84e-05	0.0011064	-	Os05g0442000 protein [Source:UniProtKB/TrEMBL;Acc:C7J270]
OS06G0653000	95.3828	245.075	-1.3614	5e-21	1.66e-18	-	Os06g0653000 protein [Source:UniProtKB/TrEMBL;Acc:Q67WQ7]
OS09G0437500	24.7811	63.7554	-1.3633	1.56e-06	8.36e-05	-	Os09g0437500 protein [Source:UniProtKB/TrEMBL;Acc:Q0J1I6]
OS02G0811000	15.3348	39.4954	-1.3649	0.00015486	0.0047605	G1L6	Protein G1-like6 [Source:UniProtKB/Swiss-Prot;Acc:Q6K5X1]
OS10G0506900	24.1064	62.6395	-1.3777	1.64e-06	8.71e-05	-	Os10g0506900 protein [Source:UniProtKB/TrEMBL;Acc:C7J7Z4]
OS04G0509800	19.6899	51.4799	-1.3865	1.28e-05	0.00055324	-	Os04g0509800 protein [Source:UniProtKB/TrEMBL;Acc:Q0JBU1]
OS03G0383900	20.3033	53.1781	-1.3891	9.01e-06	0.00040448	-	Heavy-metal-associated domain-containing protein, putative, expressed [Source:UniProtKB/TrEMBL;Acc:Q10KH9]
OS02G0643200	87.2246	229.791	-1.3975	1.95e-20	6.06e-18	YAB4	Protein YABBY 4 [Source:UniProtKB/Swiss-Prot;Acc:Q6H668]
OS06G0695900	14.8441	39.1072	-1.3975	0.00013241	0.0041948	-	RING-H2 finger protein ATL43 [Source:Projected from Arabidopsis thaliana (AT5G05810) UniProtKB/Swiss-Prot;Acc:Q5EAE9]
OS03G0803066	23.6157	62.7365	-1.4096	1.13e-06	6.25e-05	-//-
OS01G0729400	18.8312	50.655	-1.4276	1.04e-05	0.00045746	-	Os01g0729400 protein [Source:UniProtKB/TrEMBL;Acc:Q0JJN0]
Novel00810	13.6787	37.0209	-1.4364	0.00015427	0.0047528	--	Os05g0267001, partial [Oryza sativa Japonica Group]>gi|255676191|dbj|BAH93037.1| Os05g0267001, partial [Oryza sativa Japonica Group]
OS03G0650000	31.8965	87.0936	-1.4492	5.32e-09	4.56e-07	YAB2	Protein YABBY 2 [Source:UniProtKB/Swiss-Prot;Acc:Q10FZ7]
OS05G0223300	114.398	314.944	-1.461	6.58e-29	3.12e-26	-	Os05g0223300 protein [Source:UniProtKB/TrEMBL;Acc:Q5TKK1]
Novel01170	16.439	45.3178	-1.463	2.28e-05	0.00091136	--	Os12g0639500 [Oryza sativa Japonica Group]>gi|255670523|dbj|BAF30408.2| Os12g0639500 [Oryza sativa Japonica Group]
OS02G0682200	67.78	187.336	-2.9334	6.36e-18	1.56e-15	MADS6	MADS-box transcription factor 6 [Source:UniProtKB/Swiss-Prot;Acc:Q6EU39]
OS03G0800200	23.309	64.7744	-1.4745	3.6e-07	2.23e-05	MEL1	Protein argonaute MEL1 [Source:UniProtKB/Swiss-Prot;Acc:Q851R2]
OS12G0160200	15.7029	43.8137	-1.4804	2.72e-05	0.0010639	-	Os12g0160200 protein [Source:UniProtKB/TrEMBL;Acc:Q2QXE7]
OS02G0332800	18.5245	52.4988	-1.5028	3.54e-06	0.000176	-	Os02g0332800 protein [Source:UniProtKB/TrEMBL;Acc:A0A0P0VIF2]
OS02G0205200	69.6202	198.399	-1.5108	1.51e-19	4.17e-17	-	Os02g0205200 protein [Source:UniProtKB/TrEMBL;Acc:Q0E2X7]
OS01G0327500	38.6438	113.731	-1.5573	2.99e-12	3.89e-10	-	Os01g0327500 protein [Source:UniProtKB/TrEMBL;Acc:Q9AS11]
OS06G0683300	11.6545	34.4493	-1.5636	0.00011809	0.0038059	-	Os06g0683300 protein [Source:UniProtKB/TrEMBL;Acc:A0A0P0X062]
OS03G0724600	13.1266	39.2528	-1.5803	3.52e-05	0.0013419	-	Os03g0724600 protein [Source:UniProtKB/TrEMBL;Acc:Q0DP01]
OS06G0647500	36.681	110.529	-1.5913	3.13e-12	4.04e-10	-	Os06g0647500 protein [Source:UniProtKB/TrEMBL;Acc:A0A0P0WZD3]
OS07G0160100	177.578	559.291	-1.6552	4.22e-58	7.87e-55	YAB1	Protein YABBY 1 [Source:UniProtKB/Swiss-Prot;Acc:Q7XIM7]
OS01G0660800	16.5003	52.9355	-1.6817	6.01e-07	3.56e-05	-	Os01g0660800 protein [Source:UniProtKB/TrEMBL;Acc:Q5SMR6]
OS04G0679400	10.6731	34.4978	-1.6925	5.24e-05	0.0018859	-	Os04g0679400 protein [Source:UniProtKB/TrEMBL;Acc:A3AYP1]
OS02G0653400	10.5504	34.1096	-1.6929	5.76e-05	0.0020396	-	Os02g0653400 protein [Source:UniProtKB/TrEMBL;Acc:Q6H8G5]
OS02G0165500	9.99832	32.5085	-1.7011	8.2e-05	0.0027616	-	Os02g0165500 protein [Source:UniProtKB/TrEMBL;Acc:Q6H4X7]
OS01G0182600	77.1036	253.663	-1.718	1.79e-28	8.32e-26	GI	Protein GIGANTEA [Source:UniProtKB/Swiss-Prot;Acc:Q9AWL7]
OS12G0586100	34.0434	113.683	-1.7396	8.32e-14	1.33e-11	SAPK9	Serine/threonine-protein kinase [Source:UniProtKB/TrEMBL;Acc:F6M7D3]
OS01G0962100	24.9038	84.7647	-1.7671	7.67e-11	8.57e-09	-	Os01g0962100 protein [Source:UniProtKB/TrEMBL;Acc:Q5JMS7]
OS02G0794500	41.8335	145.269	-1.796	7.89e-18	1.92e-15	-	Carboxypeptidase [Source:UniProtKB/TrEMBL;Acc:Q6K673]
OS09G0506800	8.21948	28.6754	-1.8027	0.00012828	0.0040873	PAIR2	Meiosis-specific protein PAIR2 [Source:UniProtKB/Swiss-Prot;Acc:Q76CY8]
OS09G0479900	10.0597	35.9534	-1.8375	1.44e-05	0.00061511	-	Os09g0479900 protein [Source:UniProtKB/TrEMBL;Acc:B9G469]
OS10G0471100	19.8126	71.6157	-1.8539	7.6e-10	7.33e-08	-	CER1 protein, putative, expressed [Source:UniProtKB/TrEMBL;Acc:Q7XDI3]
OS03G0308600	10.0597	36.9723	-1.8779	8.42e-06	0.00038236	-	Os03g0308600 protein [Source:UniProtKB/TrEMBL;Acc:A0A0P0VXF7]
OS09G0483400	7.66742	28.2872	-1.8833	9.51e-05	0.0031461	-	Os09g0483400 protein [Source:UniProtKB/TrEMBL;Acc:A0A0P0XPH9]
OS06G0712700	66.7986	246.579	-1.8842	9.71e-31	5.32e-28	MADS16	MADS-box transcription factor 16 [Source:UniProtKB/Swiss-Prot;Acc:Q944S9]
OS08G0531700	68.3934	253.081	-1.8877	1.43e-31	8.34e-29	MADS7	MADS-box transcription factor 7 [Source:UniProtKB/Swiss-Prot;Acc:Q0J466]
OS05G0423400	23.677	88.0155	-1.8943	4.93e-12	6.29e-10	MADS4	MADS-box transcription factor 4 [Source:UniProtKB/Swiss-Prot;Acc:Q40703]
OS08G0554100	9.13957	34.0126	-1.8959	1.74e-05	0.00072493	-	Os08g0554100 protein [Source:UniProtKB/TrEMBL;Acc:Q0J3T7]
OS07G0151100	14.9055	56.7685	-1.9292	2.06e-08	1.59e-06	GRXC9	Glutaredoxin-C9 [Source:UniProtKB/Swiss-Prot;Acc:Q7XIZ1]
OS07G0475900	7.54475	29.3547	-1.96	4.73e-05	0.001731	-	Os07g0475900 protein [Source:UniProtKB/TrEMBL;Acc:A0A0P0X6M1]
OS01G0122000	9.50761	37.312	-1.9725	4.16e-06	0.00020293	-	Os01g0122000 protein [Source:UniProtKB/TrEMBL;Acc:Q5ZD47]
Novel01044	6.62465	26.492	-1.9996	9.26e-05	0.0030724	--	retrotransposon protein, putative, unclassified [Oryza sativa Japonica Group]
OS07G0192800	8.83287	35.8564	-2.0213	4.74e-06	0.00022898	-	Os07g0192800 protein [Source:UniProtKB/TrEMBL;Acc:A0A0N7KN26]
OS11G0115350	24.1064	99.4177	-2.0441	1.75e-14	3.02e-12	LTP2-A	Non-specific lipid-transfer protein [Source:UniProtKB/TrEMBL;Acc:A3C7Z3]
OS12G0225150	23.5543	97.4284	-2.0484	2.97e-14	5.01e-12	-	Os12g0225150 protein [Source:UniProtKB/TrEMBL;Acc:A0A0N7KTS0]
OS01G0129200	8.21948	34.1096	-2.0531	6.72e-06	0.00031232	SL1	Zinc finger protein STAMENLESS 1 [Source:UniProtKB/Swiss-Prot;Acc:Q9LG97]
OS05G0188100	75.2021	327.123	-2.121	9.45e-46	1.15e-42	-	Os05g0188100 protein [Source:UniProtKB/TrEMBL;Acc:Q0DK70]
OS11G0152700	10.7957	47.016	-2.1227	7.26e-08	5.14e-06	TGAL4	Transcription factor TGAL4 [Source:UniProtKB/Swiss-Prot;Acc:Q53Q70]
OS05G0530701	15.1508	69.1897	-2.1912	3.01e-11	3.49e-09	-	Os05g0530701 protein [Source:UniProtKB/TrEMBL;Acc:Q6I5I5]
Novel00731	10.5504	48.4716	-2.1998	2.48e-08	1.89e-06	--	OSIGBa0101C23.9 [Oryza sativa Indica Group]>gi|218195321|gb|EEC77748.1| hypothetical protein OsI_16867 [Oryza sativa Indica Group]>gi|222629305|gb|EEE61437.1| hypothetical protein OsJ_15666 [Oryza sativa Japonica Group]
OS03G0407400	16.8683	78.0689	-2.2104	1.31e-12	1.79e-10	-	Os03g0407400 protein [Source:UniProtKB/TrEMBL;Acc:C6L686]
OS05G0501800	4.66179	21.8826	-2.2308	0.00016072	0.0049135	-	Os05g0501800 protein [Source:UniProtKB/TrEMBL;Acc:A0A0P0WPD8]
OS05G0427200	26.1306	123.241	-2.2377	2.94e-19	7.75e-17	-	Hexosyltransferase [Source:UniProtKB/TrEMBL;Acc:A0A0P0WMP1]
OS03G0803100	21.9595	103.979	-2.2434	1.57e-16	3.59e-14	-	Expressed protein [Source:UniProtKB/TrEMBL;Acc:Q84SZ3]
Os09g0489500	6.99269	34.0126	-2.2821	1.91e-06	9.96e-05	-	Os09g0489500 protein [Source:UniProtKB/TrEMBL;Acc:B7EU89]
OS09G0507200	42.0175	205.677	-2.2913	8.33e-32	4.95e-29	MADS8	MADS-box transcription factor 8 [Source:UniProtKB/Swiss-Prot;Acc:Q9SAR1]
OS03G0308700	6.19528	30.8103	-2.3142	4.97e-06	0.00023803	-	Os03g0308700 protein [Source:UniProtKB/TrEMBL;Acc:A0A0P0VWK3]
OS10G0148700	34.8408	175.837	-2.3354	5.95e-28	2.73e-25	-	Expressed protein [Source:UniProtKB/TrEMBL;Acc:Q7XGT6]
EPlOSAG00000008497	7.11537	36.6812	-2.366	4.66e-07	2.82e-05	-//-
OS03G0226800	3.92572	21.9796	-2.4851	6.35e-05	0.0022144	CMT1	DNA (cytosine-5)-methyltransferase CMT1 [Source:UniProtKB/Swiss-Prot;Acc:A0A0P0VUY4]
Novel00590	3.37367	19.9903	-2.5669	0.0001064	0.0034731	--	hypothetical protein OsI_12842 [Oryza sativa Indica Group]>gi|222625479|gb|EEE59611.1| hypothetical protein OsJ_11939 [Oryza sativa Japonica Group]
OS12G0578200	23.0023	136.972	-2.574	3.03e-24	1.19e-21	-	Chorismate mutase, chloroplast, putative, expressed [Source:UniProtKB/TrEMBL;Acc:Q2QN58]
OS06G0517700	3.43501	20.5725	-2.5823	8.05e-05	0.0027155	-	Os06g0517700 protein [Source:UniProtKB/TrEMBL;Acc:A0A0P0WX99]
OS01G0369200	3.61902	22.6104	-2.6433	2.91e-05	0.0011302	-	Cullin-like protein [Source:UniProtKB/TrEMBL;Acc:Q93VL5]
OS03G0663900	19.9353	128.772	-2.6914	8.18e-24	3.09e-21	-	Os03g0663900 protein [Source:UniProtKB/TrEMBL;Acc:A0A0P0W141]
OS05G0203800	3.37367	21.9311	-2.7006	3.2e-05	0.0012318	-	Os05g0203800 protein [Source:UniProtKB/TrEMBL;Acc:Q0DK20]
OS05G0223200	21.4074	140.757	-2.717	4.3e-26	1.79e-23	-	Os05g0223200 protein [Source:UniProtKB/TrEMBL;Acc:Q5TKK2]
OS03G0291500	7.05403	49.1024	-2.7993	2.51e-10	2.61e-08	-	Asparagine synthetase [glutamine-hydrolyzing] 1 [Source:UniProtKB/Swiss-Prot;Acc:Q10MX3]
OS05G0366900	5.82724	41.6303	-2.8367	4.63e-09	4e-07	-	Os05g0366900 protein [Source:UniProtKB/TrEMBL;Acc:Q60DX5]
OS03G0300600	3.86438	28.9665	-2.9061	7.8e-07	4.52e-05	-	DnaJ, putative, expressed [Source:UniProtKB/TrEMBL;Acc:Q10MP5]
OS07G0591700	15.3348	115.623	-2.9145	4.95e-23	1.8e-20	-	Os07g0591700 protein [Source:UniProtKB/TrEMBL;Acc:Q6ZLG5]
OS01G0896800	28.4001	216.594	-2.931	6.96e-42	6.95e-39	-	Os01g0896800 protein [Source:UniProtKB/TrEMBL;Acc:A0A0P0VBK7]
OS01G0532100	2.45358	20.1844	-3.0403	2.63e-05	0.0010347	-	Os01g0532100 protein [Source:UniProtKB/TrEMBL;Acc:Q5JM36]
OS01G0293100	7.7901	68.1223	-3.1284	5.57e-15	1.01e-12	TIP2	Transcription factor TIP2 [Source:UniProtKB/Swiss-Prot;Acc:Q5JNS0]
Novel00485	1.96286	17.2732	-3.1375	8.18e-05	0.0027588	--	hypothetical protein LOC_Os12g09440 [Oryza sativa Japonica Group]
OS04G0462200	2.08554	18.7773	-3.1705	3.72e-05	0.0014045	-	B1358B12.9 protein [Source:UniProtKB/TrEMBL;Acc:Q7XTF1]
OS03G0371600	9.38493	85.2013	-3.1825	1.4e-18	3.55e-16	-	Expressed protein [Source:UniProtKB/TrEMBL;Acc:Q84TR9]
OS04G0500900	2.63759	24.7453	-3.2299	1.86e-06	9.73e-05	-	Os04g0500900 protein [Source:UniProtKB/TrEMBL;Acc:A0A0P0WC52]
OS04G0599300	1.65616	17.0306	-3.3622	5.92e-05	0.0020895	EAT1	Transcription factor EAT1 [Source:UniProtKB/Swiss-Prot;Acc:Q7X8R0]
OS09G0499400	3.25099	34.4978	-3.4076	9.29e-09	7.63e-07	-	Os09g0499400 protein [Source:UniProtKB/TrEMBL;Acc:Q0J0T4]
OS06G0574900	6.13394	65.6477	-3.4199	2.14e-15	4.15e-13	-	Os06g0574900 protein [Source:UniProtKB/TrEMBL;Acc:Q5Z605]
OS05G0541900	23.125	247.986	-3.4227	1.14e-53	1.87e-50	-	Os05g0541900 protein [Source:UniProtKB/TrEMBL;Acc:Q5TKP2]
OS05G0517400	16.7457	180.058	-3.4266	1.76e-39	1.64e-36	-	Os05g0517400 protein [Source:UniProtKB/TrEMBL;Acc:Q75II6]
OS06G0499100	2.20822	24.5027	-3.472	1.1e-06	6.1e-05	-	Os06g0499100 protein [Source:UniProtKB/TrEMBL;Acc:A0A0P0WXC2]
OS08G0302000	5.7659	65.7933	-3.5123	1.1e-15	2.19e-13	-	Peroxidase 40 [Source:Projected from Arabidopsis thaliana (AT4G16270) UniProtKB/Swiss-Prot;Acc:O23474]
OS07G0529600	4.29376	51.3828	-3.581	1.01e-12	1.4e-10	-	Thiamine thiazole synthase, chloroplastic [Source:UniProtKB/TrEMBL;Acc:Q7XXS4]
OS02G0120500	4.17108	52.6443	-3.6578	3.69e-13	5.37e-11	TDR	Transcription factor TDR [Source:UniProtKB/Swiss-Prot;Acc:Q6YUS3]
OS10G0389500	2.0242	25.6671	-3.6645	3.84e-07	2.36e-05	-	Expressed protein [Source:UniProtKB/TrEMBL;Acc:Q338P4]
OS04G0573100	1.22679	16.0602	-3.7105	5.54e-05	0.0019784	-	OSJNBa0019K04.7 protein [Source:UniProtKB/TrEMBL;Acc:Q7XTZ0]
Novel00591	1.77884	24.5512	-3.7868	5.3e-07	3.16e-05	--	hypothetical protein [Oryza sativa Japonica Group]>gi|108710156|gb|ABF97951.1| hypothetical protein LOC_Os03g45150 [Oryza sativa Japonica Group]
OS09G0538000	1.59482	22.1252	-3.7942	1.9e-06	9.91e-05	-	Os09g0538000 protein [Source:UniProtKB/TrEMBL;Acc:Q69JF4]
EPlOSAG00000023741	2.26956	36.4386	-4.005	5.43e-10	5.36e-08	-//-
Novel00100	2.57625	44.3959	-4.1071	5.42e-12	6.83e-10	--	unnamed protein product [Triticum aestivum]
OS01G0877400	1.16545	20.1844	-4.1143	3.31e-06	0.0001656	-	Hexosyltransferase [Source:UniProtKB/TrEMBL;Acc:Q8LJH1]
OS03G0688000	2.14688	42.3095	-4.3007	1.04e-11	1.24e-09	-	rRNA N-glycosidase [Source:UniProtKB/TrEMBL;Acc:A0A0P0W2A5]
OS01G0956500	1.34947	27.1228	-4.329	4.95e-08	3.59e-06	-	Os01g0956500 protein [Source:UniProtKB/TrEMBL;Acc:Q5JJU0]
OS07G0625600	3.12831	76.0796	-4.6041	2.52e-20	7.64e-18	-	Os07g0625600 protein [Source:UniProtKB/TrEMBL;Acc:A3BMD4]
EPlOSAG00000023747	1.7175	42.2125	-4.6193	5.79e-12	7.26e-10	-//-
OS01G0971800	0	14.9442	-4.9286	3.59e-05	0.0013633	PCL1	Transcription factor PCL1 [Source:UniProtKB/Swiss-Prot;Acc:Q94DH3]
OS05G0539300	0	15.9146	-4.9923	1.95e-05	0.00079943	-	Os05g0539300 protein [Source:UniProtKB/TrEMBL;Acc:Q53WK8]
OS07G0184200	0	16.1087	-5.0368	1.71e-05	0.00071711	-	Os07g0184200 protein [Source:UniProtKB/TrEMBL;Acc:Q8H4Z7]
OS02G0491300	1.34947	52.2077	-5.2738	8.1e-15	1.45e-12	-	Os02g0491300 protein [Source:UniProtKB/TrEMBL;Acc:Q6K5Q2]
OS03G0808500	3.18965	135.226	-5.4058	6.49e-36	5.18e-33	-	Os03g0808500 protein [Source:UniProtKB/TrEMBL;Acc:Q10BQ3]
OS01G0566000	0	17.3702	-5.5606	7.25e-06	0.00033449	-	Os01g0566000 protein [Source:UniProtKB/TrEMBL;Acc:Q942Q6]
OS04G0528200	1.16545	57.5449	-5.6257	3.21e-16	6.97e-14	-	Os04g0528200 protein [Source:UniProtKB/TrEMBL;Acc:Q0JBJ9]
EPlOSAG00000023740	1.04277	58.1756	-5.8019	2.32e-16	5.15e-14	-//-
OS12G0631600	0	28.0932	-5.8392	1.2e-08	9.64e-07	-	Expressed protein [Source:UniProtKB/TrEMBL;Acc:Q2QLR4]
OS10G0413700	0	46.4338	-5.8637	2.37e-13	3.51e-11	-	No apical meristem protein, expressed [Source:UniProtKB/TrEMBL;Acc:Q7XEN9]
OS03G0357500	0	36.2445	-6.3994	1.35e-10	1.48e-08	-	Expressed protein [Source:UniProtKB/TrEMBL;Acc:Q10L62]
OS08G0546300	0	42.9403	-6.4513	2.93e-12	3.83e-10	C4	Non-specific lipid-transfer protein C4 [Source:UniProtKB/Swiss-Prot;Acc:Q6ZFW0]
OS05G0399700	0	57.6904	-6.8503	1.2e-15	2.37e-13	CHT7	Chitinase 7 [Source:UniProtKB/Swiss-Prot;Acc:Q7Y1Z1]
Novel00972	0	48.3746	-7.0383	3.23e-13	4.72e-11	--	hypothetical protein [Oryza sativa Japonica Group]>gi|222637490|gb|EEE67622.1| hypothetical protein OsJ_25189 [Oryza sativa Japonica Group]
OS07G0625500	0	38.8646	-7.3074	1.02e-10	1.13e-08	-	Os07g0625500 protein [Source:UniProtKB/TrEMBL;Acc:Q8LI46]
OS04G0677600	0	143.474	-7.3843	3.32e-35	2.51e-32	-	OSJNBa0064G10.17 protein [Source:UniProtKB/TrEMBL;Acc:Q7XKB4]
OS08G0545800	0	14.0223	-7.8367	0.00014917	0.0046417	-	Os08g0545800 protein [Source:UniProtKB/TrEMBL;Acc:Q6ZBG6]
OS09G0525500	0	196.507	-8.0605	9.14e-45	1.06e-41	-	Protein YY1 [Source:UniProtKB/Swiss-Prot;Acc:O23810]
OS01G0219500	0	138.234	-8.111	7.69e-32	4.67e-29	-	Os01g0219500 protein [Source:UniProtKB/TrEMBL;Acc:Q0JPJ4]
Novel00108	65.6945	19.0684	1.7846	3.2144e-06	0.00016097	--	hypothetical protein OsI_04753 [Oryza sativa Indica Group]
Novel01183	43.0603	11.1596	1.9481	5.3391e-05	0.0019132	--	putative CRK1 protein [Oryza sativa Japonica Group]
OS01G0108600	164.022	29.0636	2.4966	5.1065e-21	1.6787e-18	-	Os01g0108600 protein [Source:UniProtKB/TrEMBL;Acc:Q8W0N9]
OS01G0132200	33.3686	6.64726	2.3277	5.1439e-05	0.0018571	-	Os01g0132200 protein [Source:UniProtKB/TrEMBL;Acc:Q5ZCM1]
OS01G0133200	134.763	55.7496	1.2734	7.3404e-07	4.2821e-05	-	Os01g0133200 protein [Source:UniProtKB/TrEMBL;Acc:Q943S3]
OS01G0135700	132.248	32.2174	2.0373	2.3737e-13	3.5119e-11	CML16	Probable calcium-binding protein CML16 [Source:UniProtKB/Swiss-Prot;Acc:Q5ZCK5]
OS01G0151700	156.477	54.8277	1.513	4.0882e-10	4.1241e-08	-	Os01g0151700 protein [Source:UniProtKB/TrEMBL;Acc:Q9LGI8]
OS01G0170500	153.348	72.4405	1.0819	6.91e-06	0.00031968	-	Os01g0170500 protein [Source:UniProtKB/TrEMBL;Acc:Q5VQM6]
OS01G0186900	155.434	31.5866	2.2989	4.5313e-18	1.1205e-15	-	Os01g0186900 protein [Source:UniProtKB/TrEMBL;Acc:B7EXU7]
OS01G0191200	76.6129	23.4352	1.7089	1.2136e-06	6.6886e-05	-	Os01g0191200 protein [Source:UniProtKB/TrEMBL;Acc:Q9LG77]
OS01G0203000	193.403	94.129	1.0389	1.2842e-06	7.05e-05	BZR2	Protein BZR1 homolog 2 [Source:UniProtKB/Swiss-Prot;Acc:Q0JPT4]
OS01G0205900	318.965	79.3304	2.0075	2.2668e-29	1.173e-26	-	Peroxidase [Source:UniProtKB/TrEMBL;Acc:Q5QNM7]
OS01G0254200	106.363	44.1048	1.27	1.1428e-05	0.00049819	-	Os01g0254200 protein [Source:UniProtKB/TrEMBL;Acc:Q9S7V0]
OS01G0261200	139.424	46.6764	1.5787	9.1773e-10	8.7523e-08	NAC74	NAC8 protein [Source:UniProtKB/TrEMBL;Acc:Q0JNW6]
OS01G0279100	98.8791	43.8137	1.1743	8.8248e-05	0.0029497	-	Magnesium-protoporphyrin IX monomethyl ester [oxidative] cyclase, chloroplastic [Source:Projected from Arabidopsis thaliana (AT3G56940) UniProtKB/Swiss-Prot;Acc:Q9M591]
OS01G0284500	59.8673	11.7419	2.3501	4.7859e-08	3.4826e-06	GER4	Germin-like protein 1-1 [Source:UniProtKB/Swiss-Prot;Acc:Q7F731]
OS01G0309100	141.633	55.8952	1.3414	9.7163e-08	6.6708e-06	-	Extensin like protein [Source:UniProtKB/TrEMBL;Acc:Q655C3]
OS01G0349400	95.3214	40.1747	1.2465	4.493e-05	0.0016519	-	Serine/threonine-protein phosphatase [Source:UniProtKB/TrEMBL;Acc:Q0JMY6]
OS01G0501800	226.465	102.232	1.1474	6.6653e-09	5.6453e-07	-	Os01g0501800 protein [Source:UniProtKB/TrEMBL;Acc:Q943W1]
OS01G0510100	161.016	78.6511	1.0337	1.1083e-05	0.00048464	MKK1	Mitogen-activated protein kinase kinase 1 [Source:UniProtKB/Swiss-Prot;Acc:Q5QN75]
OS01G0525350	146.54	46.7249	1.649	7.2587e-11	8.1458e-09	-	Os01g0525350 protein [Source:UniProtKB/TrEMBL;Acc:A0A0P0V3H4]
OS01G0531500	435.816	201.067	1.116	5.1109e-15	9.3957e-13	-	Carboxymethylenebutenolidase-like protein [Source:UniProtKB/TrEMBL;Acc:Q8LQS5]
OS01G0534900	131.88	62.3969	1.0797	3.1708e-05	0.0012255	-	Os01g0534900 protein [Source:UniProtKB/TrEMBL;Acc:Q5JLH8]
OS01G0550300	358.897	75.8855	2.2417	2.775e-38	2.2806e-35	-	Os01g0550300 protein [Source:UniProtKB/TrEMBL;Acc:Q5JK83]
OS01G0580500	57.8431	14.362	2.0099	1.6212e-06	8.6126e-05	-	Os01g0580500 protein [Source:UniProtKB/TrEMBL;Acc:A0A0P0V4I5]
OS01G0582600	277.377	125.23	1.1473	1.3891e-10	1.5104e-08	-	Os01g0582600 protein [Source:UniProtKB/TrEMBL;Acc:Q8LJ71]
OS01G0585300	90.8436	32.0718	1.5021	2.2203e-06	0.00011426	-	Os01g0585300 protein [Source:UniProtKB/TrEMBL;Acc:Q0JLN9]
OS01G0600900	754.659	297.186	1.3445	5.7498e-35	4.1197e-32	CAB2R	Chlorophyll a-b binding protein, chloroplastic [Source:UniProtKB/TrEMBL;Acc:I3QD41]
OS01G0603300	76.9196	29.6943	1.3732	5.9299e-05	0.0020895	-	Os01g0603300 protein [Source:UniProtKB/TrEMBL;Acc:Q8W0M6]
OS01G0611000	103.848	45.7545	1.1825	5.214e-05	0.0018799	-	Os01g0611000 protein [Source:UniProtKB/TrEMBL;Acc:Q9AX68]
OS01G0630300	178.436	86.9481	1.0372	3.4337e-06	0.00017103	-	Os01g0630300 protein [Source:UniProtKB/TrEMBL;Acc:Q8S2I3]
OS01G0642200	117.526	45.9971	1.3534	9.7093e-07	5.437e-05	-	Os01g0642200 protein [Source:UniProtKB/TrEMBL;Acc:Q5VNW4]
OS01G0645200	239.96	112.518	1.0926	1.3338e-08	1.0618e-06	BASS2	Probable sodium/metabolite cotransporter BASS2, chloroplastic [Source:UniProtKB/Swiss-Prot;Acc:Q5VRB2]
OS01G0651932	148.993	71.3246	1.0628	1.3528e-05	0.00057947	-	Os01g0651932 protein [Source:UniProtKB/TrEMBL;Acc:A0A0P0V5Z5]
OS01G0660300	383.126	181.611	1.077	1.5025e-12	2.0286e-10	-	Pyruvate kinase [Source:UniProtKB/TrEMBL;Acc:Q0JKP1]
OS01G0672400	158.44	54.7307	1.5335	1.9578e-10	2.096e-08	DI19-3	Protein DEHYDRATION-INDUCED 19 homolog 3 [Source:UniProtKB/Swiss-Prot;Acc:Q5QMP3]
OS01G0710700	164.635	67.7826	1.2803	3.7585e-08	2.7858e-06	-	Phospholipase A1-II 5 [Source:UniProtKB/Swiss-Prot;Acc:Q5NAI4]
OS01G0728100	165.616	71.3731	1.2144	1.5673e-07	1.0329e-05	-	Os01g0728100 protein [Source:UniProtKB/TrEMBL;Acc:C7IWV5]
OS01G0739200	164.512	80.689	1.0278	1.0065e-05	0.00044501	-	Os01g0739200 protein [Source:UniProtKB/TrEMBL;Acc:Q5JNL3]
OS01G0760000	73.1779	13.4886	2.4397	6.0579e-10	5.8981e-08	-	Os01g0760000 protein [Source:UniProtKB/TrEMBL;Acc:A0A0P0V8F4]
OS01G0763200	107.221	29.1606	1.8785	5.7315e-10	5.6195e-08	-	Os01g0763200 protein [Source:UniProtKB/TrEMBL;Acc:Q8LR43]
OS01G0773700	145.252	67.8311	1.0985	8.8033e-06	0.00039804	PSBW	Photosystem II reaction center W protein, chloroplastic [Source:UniProtKB/Swiss-Prot;Acc:Q5ZBY9]
OS01G0794500	107.099	43.0374	1.3153	5.3119e-06	0.00025158	-	Os01g0794500 protein [Source:UniProtKB/TrEMBL;Acc:Q5ZBT6]
OS01G0799500	481.453	189.617	1.3443	6.7312e-23	2.4114e-20	-	Os01g0799500 protein [Source:UniProtKB/TrEMBL;Acc:Q5VQI7]
OS01G0801600	373.864	174.769	1.0971	1.0674e-12	1.4692e-10	-	Probable glycerol-3-phosphate dehydrogenase [NAD(+)] 2, cytosolic [Source:UniProtKB/Swiss-Prot;Acc:Q8S2G5]
OS01G0821600	99.7992	30.131	1.7278	2.2724e-08	1.7397e-06	-	Os01g0821600 protein [Source:UniProtKB/TrEMBL;Acc:Q8RV01]
OS01G0833500	45.0845	13.1975	1.7724	0.00012497	0.0039954	-	Carboxypeptidase [Source:UniProtKB/TrEMBL;Acc:Q5QLC0]
OS01G0834900	235.85	48.4231	2.2841	2.2645e-26	9.5873e-24	-	Os01g0834900 protein [Source:UniProtKB/TrEMBL;Acc:A0A0N7KE08]
OS01G0838350	33.4913	5.62833	2.573	1.4667e-05	0.00062286	-	Os01g0838350 protein [Source:UniProtKB/TrEMBL;Acc:C7IWY2]
OS01G0842200	135.069	48.9568	1.4641	1.6955e-08	1.3271e-06	-	Os01g0842200 protein [Source:UniProtKB/TrEMBL;Acc:Q5N9X3]
OS01G0868900	141.203	17.1761	3.0393	9.8637e-23	3.4889e-20	-	Os01g0868900 protein [Source:UniProtKB/TrEMBL;Acc:Q8S1N3]
OS01G0875300	369.754	105.337	1.8116	4.9539e-29	2.4286e-26	-	Os01g0875300 protein [Source:UniProtKB/TrEMBL;Acc:A0A0P0VB72]
OS01G0888300	78.8211	13.7797	2.516	5.6092e-11	6.3715e-09	-	Os01g0888300 protein [Source:UniProtKB/TrEMBL;Acc:Q0JH26]
OS01G0905200	18.0951	1.4556	3.6359	0.00012761	0.0040705	-	Leucine zipper protein-like [Source:UniProtKB/TrEMBL;Acc:Q5N6V3]
OS01G0908700	107.835	46.4338	1.2156	2.2777e-05	0.00091136	-	Copine III-like [Source:UniProtKB/TrEMBL;Acc:Q5N6Z8]
OS01G0914300	134.456	62.8336	1.0975	1.9348e-05	0.00079275	-	Os01g0914300 protein [Source:UniProtKB/TrEMBL;Acc:Q0JGN6]
OS01G0917900	42.0175	8.83066	2.2504	9.0636e-06	0.00040587	-	Os01g0917900 protein [Source:UniProtKB/TrEMBL;Acc:Q8RZV3]
OS01G0922600	84.5257	31.1014	1.4424	1.07e-05	0.0004701	-	Os01g0922600 protein [Source:UniProtKB/TrEMBL;Acc:A0A0P0VC85]
OS01G0928200	72.8099	18.4862	1.9777	1.0672e-07	7.2914e-06	-	Os01g0928200 protein [Source:UniProtKB/TrEMBL;Acc:A0A0P0VCC2]
OS01G0948600	184.264	59.7283	1.6253	5.326e-13	7.5931e-11	-	Os01g0948600 protein [Source:UniProtKB/TrEMBL;Acc:A0A0P0VCU9]
OS01G0949300	303.569	130.179	1.2215	9.2519e-13	1.2991e-10	-	Os01g0949300 protein [Source:UniProtKB/TrEMBL;Acc:Q8RZB7]
OS01G0952000	153.471	14.9442	3.3603	4.9164e-27	2.1466e-24	GER8	Germin-like protein 1-3 [Source:UniProtKB/Swiss-Prot;Acc:Q942A8]
OS01G0954900	54.408	11.7904	2.2062	6.3484e-07	3.7504e-05	-	Nucleoid DNA-binding-like protein [Source:UniProtKB/TrEMBL;Acc:Q8RYK3]
OS01G0957000	80.2933	33.5274	1.2599	0.00015444	0.0047528	-	Probable NAD kinase 1 [Source:UniProtKB/Swiss-Prot;Acc:Q5JK52]
OS01G0957100	535.432	178.894	1.5816	2.807e-33	1.8675e-30	-	Os01g0957100 protein [Source:UniProtKB/TrEMBL;Acc:Q0JFW9]
OS02G0126400	137.83	28.821	2.2577	7.8149e-16	1.6034e-13	CPK4	Calcium-dependent protein kinase 4 [Source:UniProtKB/Swiss-Prot;Acc:Q6Z2M9]
OS02G0181300	47.538	5.09461	3.222	4.355e-09	3.791e-07	-//-
OS02G0184100	296.331	147.501	1.0065	6.7226e-09	5.6453e-07	-	Aspartic acid-rich protein aspolin1-like protein [Source:UniProtKB/TrEMBL;Acc:Q6H884]
OS02G0195600	287.252	133.673	1.1036	3.3836e-10	3.4381e-08	SAP4	Zinc finger AN1 domain-containing protein [Source:UniProtKB/TrEMBL;Acc:B7E724]
OS02G0197600	222.478	66.4726	1.7428	4.2405e-17	1.0042e-14	-	Chlorophyll a-b binding protein, chloroplastic [Source:UniProtKB/TrEMBL;Acc:Q6H748]
OS02G0256100	204.199	47.8894	2.0922	1.6191e-20	5.0834e-18	-	Os02g0256100 protein [Source:UniProtKB/TrEMBL;Acc:Q6EN36]
OS02G0264800	427.29	206.987	1.0457	4.2668e-13	6.1776e-11	-	Os02g0264800 protein [Source:UniProtKB/TrEMBL;Acc:Q6ETY5]
OS02G0308400	35.5155	4.85201	2.8718	1.8546e-06	9.7312e-05	-	Os02g0308400 protein [Source:UniProtKB/TrEMBL;Acc:Q6Z0W5]
OS02G0327000	181.381	60.4561	1.5851	2.415e-12	3.2135e-10	GAP1	GTPase activating protein 1 [Source:UniProtKB/Swiss-Prot;Acc:Q6YWF1]
OS02G0437200	141.019	43.6681	1.6912	6.6568e-11	7.5004e-09	-	Os02g0437200 protein [Source:UniProtKB/TrEMBL;Acc:A0A0P0VIH5]
OS02G0488600	114.275	38.3309	1.5759	3.1134e-08	2.3449e-06	-	Os02g0488600 protein [Source:UniProtKB/TrEMBL;Acc:C7IYS0]
OS02G0505500	39.3799	10.4318	1.9165	0.0001361	0.0042972	-	Os02g0505500 protein [Source:UniProtKB/TrEMBL;Acc:Q6K6L6]
OS02G0506100	44.4097	12.13	1.8723	6.944e-05	0.0023902	-	Os02g0506100 protein [Source:UniProtKB/TrEMBL;Acc:A0A0P0VJD3]
OS02G0510100	156.415	73.3624	1.0923	4.5289e-06	0.00021971	-	Os02g0510100 protein [Source:UniProtKB/TrEMBL;Acc:Q6K2E9]
OS02G0543000	57.475	6.79282	3.0809	2.8544e-10	2.9432e-08	-	Os02g0543000 protein [Source:UniProtKB/TrEMBL;Acc:Q6ESY4]
OS02G0586400	178.927	80.883	1.1455	2.6652e-07	1.7042e-05	-	Os02g0586400 protein [Source:UniProtKB/TrEMBL;Acc:Q6YY17]
OS02G0592400	75.0794	26.3464	1.5108	1.5312e-05	0.00064729	-	Hypoxia-responsive family protein-like [Source:UniProtKB/TrEMBL;Acc:Q69L71]
OS02G0594700	45.1458	12.13	1.896	5.1027e-05	0.0018446	-	Os02g0594700 protein [Source:UniProtKB/TrEMBL;Acc:Q0DZW7]
OS02G0594900	152.796	57.1567	1.4186	5.5118e-09	4.71e-07	-	Glycosyl transferase-like protein [Source:UniProtKB/TrEMBL;Acc:Q6ZI62]
OS02G0601300	92.9292	34.3037	1.4378	4.1685e-06	0.00020293	GAPC3	Glyceraldehyde-3-phosphate dehydrogenase 3, cytosolic [Source:UniProtKB/Swiss-Prot;Acc:Q6K5G8]
OS02G0611800	94.5854	40.2232	1.2336	5.7201e-05	0.0020284	HCT2	Hydroxycinnamoyltransferase 2 [Source:UniProtKB/Swiss-Prot;Acc:Q6K638]
OS02G0614500	102.682	46.6764	1.1374	0.00010856	0.0035314	-	Os02g0614500 protein [Source:UniProtKB/TrEMBL;Acc:Q6K5X9]
OS02G0616100	243.763	63.4158	1.9426	8.6007e-22	2.8955e-19	-	Leucine-rich repeat-like protein [Source:UniProtKB/TrEMBL;Acc:Q6K8U3]
OS02G0655800	149.607	63.0276	1.2471	3.1445e-07	1.9835e-05	-	Os02g0655800 protein [Source:UniProtKB/TrEMBL;Acc:Q6H6H7]
OS02G0661100	160.464	30.7132	2.3853	1.7476e-19	4.7412e-17	TPP1	Probable trehalose-phosphate phosphatase 1 [Source:UniProtKB/Swiss-Prot;Acc:Q75WV3]
OS02G0662100	537.578	72.7317	2.8858	2.8633e-77	6.6674e-74	-	Os02g0662100 protein [Source:UniProtKB/TrEMBL;Acc:Q6H6L8]
OS02G0666200	1474.91	459	1.6841	2.5236e-98	1.0074e-94	PIP1-1	Aquaporin PIP1-1 [Source:UniProtKB/Swiss-Prot;Acc:Q6EU94]
OS02G0667100	367.239	115.138	1.6734	1.5883e-25	6.5268e-23	-	Os02g0667100 protein [Source:UniProtKB/TrEMBL;Acc:Q6ET98]
OS02G0667300	63.3023	19.3595	1.7092	1.0227e-05	0.00045144	-	Os02g0667300 protein [Source:UniProtKB/TrEMBL;Acc:Q6ET96]
OS02G0669100	564.384	158.224	1.8347	2.824e-44	2.9226e-41	-	Dehydration-stress inducible protein 1 [Source:UniProtKB/TrEMBL;Acc:Q6ESR4]
OS02G0677300	34.4727	6.40466	2.4283	2.2898e-05	0.00091404	DREB1G	Dehydration-responsive element-binding protein 1G [Source:UniProtKB/Swiss-Prot;Acc:Q6EP77]
OS02G0686700	46.3112	10.3833	2.1571	6.1481e-06	0.00028729	-	Os02g0686700 protein [Source:UniProtKB/TrEMBL;Acc:Q6ZHB9]
OS02G0702600	228.551	113.537	1.0093	3.2753e-07	2.0567e-05	-	Rop guanine nucleotide exchange factor 14 [Source:Projected from Arabidopsis thaliana (AT1G31650) UniProtKB/Swiss-Prot;Acc:Q56WM6]
OS02G0719000	256.46	126.104	1.0241	3.9486e-08	2.9189e-06	-	Os02g0719000 protein [Source:UniProtKB/TrEMBL;Acc:Q0DY32]
OS02G0729400	96.1802	38.525	1.3199	1.5035e-05	0.00063753	-	Calcium sensing receptor, chloroplastic [Source:Projected from Arabidopsis thaliana (AT5G23060) UniProtKB/Swiss-Prot;Acc:Q9FN48]
OS02G0730400	157.826	67.2004	1.2318	2.0931e-07	1.3519e-05	-	Os02g0730400 protein [Source:UniProtKB/TrEMBL;Acc:Q6YWQ3]
OS02G0739100	136.48	33.673	2.019	1.4478e-13	2.2107e-11	-	Os02g0739100 protein [Source:UniProtKB/TrEMBL;Acc:A0A0N7KG25]
OS02G0744900	169.358	80.6404	1.0705	2.9534e-06	0.00014896	CHLP	Geranylgeranyl reductase [Source:UniProtKB/TrEMBL;Acc:U5LY03]
OS02G0747400	88.3901	34.983	1.3372	2.669e-05	0.0010475	-	Os02g0747400 protein [Source:UniProtKB/TrEMBL;Acc:Q6YUX6]
OS02G0758200	67.6574	12.4212	2.4454	2.5193e-09	2.2856e-07	-	Os02g0758200 protein [Source:UniProtKB/TrEMBL;Acc:Q6Z7V0]
OS02G0761900	81.7041	24.1145	1.7605	2.8044e-07	1.785e-05	-	4-hydroxy-4-methyl-2-oxoglutarate aldolase [Source:UniProtKB/TrEMBL;Acc:Q6Z6H0]
OS02G0766700	120.041	53.9544	1.1537	2.1861e-05	0.00087767	BZIP23	bZIP transcription factor 23 [Source:UniProtKB/Swiss-Prot;Acc:Q6Z312]
OS02G0778400	166.966	71.9068	1.2154	1.3654e-07	9.1933e-06	-	UMP-CMP kinase 4 [Source:UniProtKB/Swiss-Prot;Acc:Q6K7H2]
OS02G0780700	73.914	24.2601	1.6073	5.9738e-06	0.00028055	-	Lipase class 3 protein-like [Source:UniProtKB/TrEMBL;Acc:Q6K832]
OS02G0787300	99.0018	40.4658	1.2908	1.7118e-05	0.00071711	-	Os02g0787300 protein [Source:UniProtKB/TrEMBL;Acc:Q6K4Q0]
OS02G0788800	117.649	55.2644	1.0901	7.2288e-05	0.0024815	-	Amino acid transporter-like [Source:UniProtKB/TrEMBL;Acc:Q6K4N6]
OS02G0792600	230.881	90.9267	1.3444	8.9697e-12	1.085e-09	-	Os02g0792600 protein [Source:UniProtKB/TrEMBL;Acc:A0A0P0VQP3]
OS02G0802700	184.754	72.0524	1.3585	7.1785e-10	6.9408e-08	-	Os02g0802700 protein [Source:UniProtKB/TrEMBL;Acc:A0A0P0VQS5]
OS02G0814000	242.168	39.0102	2.6341	2.8499e-32	1.8099e-29	-	Os02g0814000 protein [Source:UniProtKB/TrEMBL;Acc:Q6K3E0]
OS02G0816200	675.592	114.702	2.5583	8.4221e-84	2.6149e-80	-	Os02g0816200 protein [Source:UniProtKB/TrEMBL;Acc:Q6K6B3]
OS02G0817500	224.257	96.5551	1.2157	1.0003e-09	9.4747e-08	KOB1	Probable voltage-gated potassium channel subunit beta [Source:UniProtKB/Swiss-Prot;Acc:Q40648]
OS02G0829900	160.096	72.8772	1.1354	1.4033e-06	7.5995e-05	-	Probable protein BRICK1 [Source:UniProtKB/Swiss-Prot;Acc:Q84VA7]
OS03G0107700	60.6647	22.0281	1.4615	0.00016064	0.0049135	EL2	Cyclin-dependent protein kinase inhibitor EL2 [Source:UniProtKB/Swiss-Prot;Acc:Q10SY2]
OS03G0114800	108.693	45.6089	1.2529	1.1934e-05	0.00051702	-	DUF791 domain protein [Source:UniProtKB/TrEMBL;Acc:Q8GZW6]
OS03G0124300	200.887	100.437	1.0001	2.123e-06	0.00010965	-	Os03g0124300 protein [Source:UniProtKB/TrEMBL;Acc:Q10SF4]
OS03G0126825	54.9601	12.3726	2.1512	8.8477e-07	5.0455e-05	-	Os03g0126825 protein [Source:UniProtKB/TrEMBL;Acc:A0A0P0VSK8]
OS03G0127500	57.5977	19.7477	1.5443	0.00011294	0.0036569	-	BZIP family transcription factor, putative, expressed [Source:UniProtKB/TrEMBL;Acc:Q8S5V5]
OS03G0133300	168.315	65.5507	1.3605	3.8728e-09	3.403e-07	-	Os03g0133300 protein [Source:UniProtKB/TrEMBL;Acc:A0A0P0VSN7]
OS03G0134900	951.558	194.129	2.2933	1.1786e-101	5.4889e-98	-	Glutathione S-transferase, N-terminal domain containing protein, expressed [Source:UniProtKB/TrEMBL;Acc:Q8H8D6]
OS03G0135100	115.87	22.3678	2.373	2.0908e-14	3.5842e-12	-	Glutathione S-transferase GSTF15 [Source:UniProtKB/TrEMBL;Acc:Q8H8D8]
OS03G0135200	63.609	16.5939	1.9386	9.9755e-07	5.5638e-05	-	Os03g0135200 protein [Source:UniProtKB/TrEMBL;Acc:Q0DVD9]
OS03G0140700	197.39	95.245	1.0513	7.3166e-07	4.2771e-05	-	Expressed protein [Source:UniProtKB/TrEMBL;Acc:Q10RZ6]
OS03G0147400	79.3118	30.1795	1.394	3.5608e-05	0.0013538	-	Os03g0147400 protein [Source:UniProtKB/TrEMBL;Acc:Q10RS7]
OS03G0148400	112.742	39.8835	1.4992	1.4186e-07	9.4856e-06	-	Os03g0148400 protein [Source:UniProtKB/TrEMBL;Acc:Q0DV57]
OS03G0157400	59.8059	5.91946	3.3368	2.1029e-11	2.4586e-09	-	ABC transporter family protein, putative, expressed [Source:UniProtKB/TrEMBL;Acc:Q10RJ4]
OS03G0171700	78.6984	29.6943	1.4061	3.3085e-05	0.0012699	ILI3	Transcription factor ILI3 [Source:UniProtKB/Swiss-Prot;Acc:Q10R47]
OS03G0177000	78.7598	29.3062	1.4263	2.5915e-05	0.0010228	-	GCN5-related N-acetyltransferase, putative, expressed [Source:UniProtKB/TrEMBL;Acc:Q10R02]
OS03G0181100	96.7322	11.3537	3.0908	2.4931e-16	5.4853e-14	TIFY11B	Protein TIFY 11b [Source:UniProtKB/Swiss-Prot;Acc:Q10QW3]
OS03G0186900	517.705	225.522	1.1989	5.3076e-20	1.5612e-17	AP25	Aspartyl protease 25 [Source:UniProtKB/Swiss-Prot;Acc:Q6F4N5]
OS03G0196500	100.351	40.1261	1.3224	9.4723e-06	0.00042214	-	F-box protein SNE [Source:Projected from Arabidopsis thaliana (AT5G48170) UniProtKB/Swiss-Prot;Acc:Q9LUB6]
OS03G0207400	29.6269	4.94905	2.5817	4.4145e-05	0.0016295	-	Probable protein phosphatase 2C 29 [Source:UniProtKB/Swiss-Prot;Acc:Q8H063]
OS03G0210500	111.576	42.9403	1.3776	1.2293e-06	6.7617e-05	-	Os03g0210500 protein [Source:UniProtKB/TrEMBL;Acc:Q0DU33]
OS03G0210600	143.596	35.1286	2.0313	2.6016e-14	4.4058e-12	-	Os03g0210600 protein [Source:UniProtKB/TrEMBL;Acc:A0A0P0VUL0]
OS03G0230000	51.3411	9.4129	2.4474	2.0502e-07	1.3354e-05	-//-
OS03G0232400	86.6112	12.2756	2.8188	1.7437e-13	2.6337e-11	-	Os03g0232400 protein [Source:UniProtKB/TrEMBL;Acc:Q8S5X1]
OS03G0236200	48.4581	15.0898	1.6832	0.00013814	0.0043469	-	Glutamate decarboxylase [Source:UniProtKB/TrEMBL;Acc:Q84U04]
OS03G0239000	191.624	94.4687	1.0204	2.2462e-06	0.00011538	-	Xyloglucan endotransglucosylase/hydrolase [Source:UniProtKB/TrEMBL;Acc:Q10PC7]
OS03G0241900	218.982	59.4857	1.8802	7.7461e-19	2.0031e-16	-	Os03g0241900 protein [Source:UniProtKB/TrEMBL;Acc:Q10P99]
OS03G0247900	136.603	51.6254	1.4038	4.7361e-08	3.4554e-06	-	ACT domain containing protein, expressed [Source:UniProtKB/TrEMBL;Acc:Q10P43]
OS03G0273800	513.165	170.209	1.5921	2.5994e-32	1.6892e-29	-	Haloacid dehalogenase-like hydrolase family protein, putative, expressed [Source:UniProtKB/TrEMBL;Acc:Q10ND1]
OS03G0276500	165.8	48.1805	1.7829	1.4424e-13	2.2107e-11	-	Probable mediator of RNA polymerase II transcription subunit 37c [Source:Projected from Arabidopsis thaliana (AT3G12580) UniProtKB/Swiss-Prot;Acc:Q9LHA8]
OS03G0278000	180.154	80.3493	1.1649	1.5173e-07	1.0071e-05	-	Os03g0278000 protein [Source:UniProtKB/TrEMBL;Acc:Q8W3J0]
OS03G0278200	66.5532	13.2945	2.3237	1.1194e-08	9.0929e-07	-	Os03g0278200 protein [Source:UniProtKB/TrEMBL;Acc:Q10N92]
OS03G0286500	381.224	110.189	1.7907	2.3339e-29	1.1858e-26	-	Probable RNA-binding protein ARP1 [Source:Projected from Arabidopsis thaliana (AT3G54770) UniProtKB/Swiss-Prot;Acc:Q9M1S3]
OS03G0290300	128.322	45.9	1.4832	2.6718e-08	2.0287e-06	-	Os03g0290300 protein [Source:UniProtKB/TrEMBL;Acc:Q0DSS9]
OS03G0299600	979.652	268.316	1.8683	1.0876e-77	2.7629e-74	-	Os03g0299600 protein [Source:UniProtKB/TrEMBL;Acc:Q0DSM5]
OS03G0301600	55.2055	17.1276	1.6885	4.5246e-05	0.0016614	-	Os03g0301600 protein [Source:UniProtKB/TrEMBL;Acc:Q0DSK9]
OS03G0302200	234.869	84.6191	1.4728	7.5722e-14	1.2374e-11	-	Os03g0302200 protein [Source:UniProtKB/TrEMBL;Acc:Q10MN1]
OS03G0306800	204.444	76.6618	1.4151	1.6986e-11	2.0112e-09	-	CP12, putative, expressed [Source:UniProtKB/TrEMBL;Acc:Q10MJ5]
OS03G0307000	77.165	24.8908	1.6323	2.7699e-06	0.00014021	-	Expressed protein [Source:UniProtKB/TrEMBL;Acc:Q10MJ2]
OS03G0308800	138.934	66.2785	1.0678	2.4179e-05	0.00095973	-	Os03g0308800 protein [Source:UniProtKB/TrEMBL;Acc:Q10MH4]
OS03G0323200	96.9162	40.0776	1.2739	2.6542e-05	0.0010431	-	Os03g0323200 protein [Source:UniProtKB/TrEMBL;Acc:A0A0N7KH66]
OS03G0331700	205.058	41.8729	2.2919	3.0438e-23	1.1191e-20	CML27	Probable calcium-binding protein CML27 [Source:UniProtKB/Swiss-Prot;Acc:Q10LX4]
OS03G0338400	116.974	53.6633	1.1242	4.4475e-05	0.0016395	-	BHLH transcription factor [Source:UniProtKB/TrEMBL;Acc:Q10LR1]
OS03G0343900	108.325	43.7166	1.3091	5.1671e-06	0.00024597	-	Os03g0343900 protein [Source:UniProtKB/TrEMBL;Acc:A0A0P0VXD4]
OS03G0353400	1375.78	606.89	1.1807	5.4945e-49	7.6766e-46	-	17.7 kDa low temperature induced protein [Source:UniProtKB/TrEMBL;Acc:Q7XXS2]
OS03G0370000	115.563	53.4207	1.1132	5.8637e-05	0.0020741	-	ATPase, histidine kinase, DNA gyrase B-, and HSP90-like domain containing protein, expressed [Source:UniProtKB/TrEMBL;Acc:Q10KU5]
OS03G0388500	93.9106	23.6778	1.9878	1.3653e-09	1.2759e-07	-	Os03g0388500 protein [Source:UniProtKB/TrEMBL;Acc:Q0DRF9]
OS03G0392050	141.939	66.327	1.0976	1.134e-05	0.00049513	-	Os03g0392050 protein [Source:UniProtKB/TrEMBL;Acc:A0A0N7KHD7]
OS03G0436400	45.0845	1.60116	4.8154	3.6854e-11	4.2379e-09	-	Expressed protein [Source:UniProtKB/TrEMBL;Acc:Q60DC5]
OS03G0592500	627.686	162.591	1.9488	9.9184e-54	1.7322e-50	RCABP89	Chlorophyll a-b binding protein, chloroplastic [Source:UniProtKB/Swiss-Prot;Acc:Q10HD0]
OS03G0602300	78.1464	30.4706	1.3588	6.1178e-05	0.0021449	CYP85A1	Cytochrome P450 85A1 [Source:UniProtKB/Swiss-Prot;Acc:Q8GSQ1]
OS03G0606200	476.362	216.788	1.1358	8.3778e-17	1.9508e-14	-	Os03g0606200 protein [Source:UniProtKB/TrEMBL;Acc:Q0DQD8]
OS03G0646100	125.132	56.6715	1.1428	1.763e-05	0.0007309	-	Cell division protein ftsZ, putative, expressed [Source:UniProtKB/TrEMBL;Acc:Q10G26]
OS03G0651800	22.2662	1.35856	4.0347	9.652e-06	0.00042879	-	Putative germin-like protein 3-2 [Source:UniProtKB/Swiss-Prot;Acc:Q7XZY1]
OS03G0655400	52.9972	16.4483	1.688	6.4559e-05	0.0022493	-	Dehydrin family protein, expressed [Source:UniProtKB/TrEMBL;Acc:Q40711]
OS03G0663700	244.069	89.9078	1.4408	7.7915e-14	1.2599e-11	-	Os03g0663700 protein [Source:UniProtKB/TrEMBL;Acc:Q75GX6]
OS03G0685300	45.3298	13.1004	1.7908	0.00010486	0.0034392	-	Glutamine amidotransferase class-I family protein, expressed [Source:UniProtKB/TrEMBL;Acc:Q10F14]
OS03G0705800	150.834	62.9306	1.2611	2.093e-07	1.3519e-05	-	Os03g0705800 protein [Source:UniProtKB/TrEMBL;Acc:A0A0N7KHW8]
OS03G0710000	77.165	22.7074	1.7648	5.6945e-07	3.3856e-05	-	Expressed protein [Source:UniProtKB/TrEMBL;Acc:Q53RJ8]
OS03G0710700	293.509	71.9068	2.0292	1.4117e-27	6.3626e-25	-	Expressed protein [Source:UniProtKB/TrEMBL;Acc:Q10E24]
OS03G0713100	108.387	49.1994	1.1395	6.7797e-05	0.0023446	-	Dynamin-related protein 1C [Source:Projected from Arabidopsis thaliana (AT1G14830) UniProtKB/Swiss-Prot;Acc:Q8LF21]
OS03G0718100	214.995	105.434	1.028	4.4374e-07	2.7014e-05	ACT1	Actin-1 [Source:UniProtKB/TrEMBL;Acc:V5K461]
OS03G0720300	94.4013	29.2576	1.69	9.4029e-08	6.4716e-06	-	Glutamate decarboxylase [Source:UniProtKB/TrEMBL;Acc:Q6ASV4]
OS03G0732100	86.3045	25.6671	1.7495	1.506e-07	1.002e-05	-	Homeodomain protein JUBEL1, putative, expressed [Source:UniProtKB/TrEMBL;Acc:Q10DD6]
OS03G0741100	29.3202	2.18341	3.7472	7.8944e-07	4.5671e-05	BHLH148	Transcription factor BHLH148 [Source:UniProtKB/Swiss-Prot;Acc:Q75KV9]
OS03G0753100	106.915	33.5759	1.671	1.8319e-08	1.4299e-06	MADS34	MADS-box transcription factor 34 [Source:UniProtKB/Swiss-Prot;Acc:Q6Q9H6]
OS03G0757900	138.934	67.6371	1.0385	4.0892e-05	0.0015235	UGD3	UDP-glucose 6-dehydrogenase 3 [Source:UniProtKB/Swiss-Prot;Acc:Q9AUV6]
OS03G0758500	898.193	363.949	1.3033	4.7181e-39	4.2528e-36	-	Os03g0758500 protein [Source:UniProtKB/TrEMBL;Acc:Q9AUW1]
OS03G0760800	393.492	152.402	1.3685	1.372e-19	3.8337e-17	-	Gibberellin stimulated transcript related protein 1 [Source:UniProtKB/TrEMBL;Acc:Q94HA1]
OS03G0761100	126.85	55.6041	1.1899	6.8276e-06	0.00031639	BIPP2C2	Probable protein phosphatase 2C 34 [Source:UniProtKB/Swiss-Prot;Acc:Q94H98]
OS03G0766800	130.53	45.0752	1.534	7.5412e-09	6.2715e-07	-	Os03g0766800 protein [Source:UniProtKB/TrEMBL;Acc:Q7Y0C5]
OS03G0770800	231.556	111.499	1.0543	7.4401e-08	5.2368e-06	-//-
OS03G0778100	113.11	49.7331	1.1854	2.3077e-05	0.0009199	-	Photosystem I reaction center subunit III, chloroplastic [Source:Projected from Arabidopsis thaliana (AT1G31330) UniProtKB/Swiss-Prot;Acc:Q9SHE8]
OS03G0786400	134.456	26.8316	2.3251	4.5927e-16	9.6492e-14	-	Os03g0786400 protein [Source:UniProtKB/TrEMBL;Acc:A0A0P0W3U8]
OS03G0788500	24.6584	3.54197	2.7995	9.0375e-05	0.0030083	CPK10	Calcium-dependent protein kinase 10 [Source:UniProtKB/Swiss-Prot;Acc:Q6F3A6]
OS03G0815100	133.352	62.8821	1.0845	2.6315e-05	0.0010356	-	NAC transcription factor [Source:UniProtKB/TrEMBL;Acc:Q75HE5]
OS03G0822000	146.724	45.8515	1.6781	3.7005e-11	4.2379e-09	EXPA7	Expansin-A7 [Source:UniProtKB/Swiss-Prot;Acc:Q852A1]
OS03G0823800	360.369	84.0369	2.1004	3.7751e-35	2.776e-32	-	Os03g0823800 protein [Source:UniProtKB/TrEMBL;Acc:Q852B5]
OS03G0848600	168.07	77.2926	1.1207	1.068e-06	5.921e-05	-	Nitrate-induced NOI protein, expressed [Source:UniProtKB/TrEMBL;Acc:Q852C9]
OS03G0859100	92.8678	20.6211	2.1711	1.2563e-10	1.3766e-08	-	GDSL-like Lipase/Acylhydrolase family protein, expressed [Source:UniProtKB/TrEMBL;Acc:Q84M86]
OS04G0119500	222.907	82.2901	1.4377	1.0152e-12	1.4043e-10	-	OSJNBa0020P07.12 protein [Source:UniProtKB/TrEMBL;Acc:Q7XTJ2]
OS04G0121100	67.3507	19.214	1.8095	1.8603e-06	9.7345e-05	-	OSJNBb0089K24.3 protein [Source:UniProtKB/TrEMBL;Acc:Q7XT44]
OS04G0233400	344.543	160.893	1.0986	7.5837e-12	9.2944e-10	PIP2-6	Probable aquaporin PIP2-6 [Source:UniProtKB/Swiss-Prot;Acc:Q7XLR1]
OS04G0244800	241.371	120.573	1.0013	1.9486e-07	1.2782e-05	-	OSJNBa0091C12.3 protein [Source:UniProtKB/TrEMBL;Acc:Q7XWS9]
OS04G0301500	95.9348	6.69578	3.8407	1.8888e-19	5.0266e-17	-	Os04g0301500 protein [Source:UniProtKB/TrEMBL;Acc:Q0JEB7]
OS04G0387600	297.189	123.387	1.2682	2.3754e-13	3.5119e-11	-	OSJNBa0044M19.15 protein [Source:UniProtKB/TrEMBL;Acc:Q7XLP1]
OS04G0412300	43.0603	4.17273	3.3673	1.1372e-08	9.211e-07	-	OSJNBa0073L04.8 protein [Source:UniProtKB/TrEMBL;Acc:Q7XVG8]
OS04G0414700	132.861	46.4338	1.5167	7.8322e-09	6.475e-07	-	Photosystem I subunit O [Source:Projected from Arabidopsis thaliana (AT1G08380) UniProtKB/Swiss-Prot;Acc:Q949Q5]
OS04G0431700	111.392	45.4634	1.2929	4.9297e-06	0.00023628	-	Os04g0431700 protein [Source:UniProtKB/TrEMBL;Acc:A0A0P0WAN7]
OS04G0435700	439.619	166.861	1.3976	1.7074e-22	5.89e-20	-	OSJNBa0006B20.1 protein [Source:UniProtKB/TrEMBL;Acc:Q7XRB6]
OS04G0450100	113.11	42.9888	1.3957	7.6995e-07	4.4822e-05	-	OSJNBa0086B14.2 protein [Source:UniProtKB/TrEMBL;Acc:Q7XV53]
OS04G0461600	82.5015	11.4993	2.8429	4.9787e-13	7.1344e-11	-	Os04g0461600 protein [Source:UniProtKB/TrEMBL;Acc:Q0JCM6]
OS04G0463500	95.5054	36.7297	1.3786	7.0911e-06	0.00032751	ASB1	Anthranilate synthase beta subunit 1, chloroplastic [Source:UniProtKB/Swiss-Prot;Acc:Q7XUS2]
OS04G0465600	1040.01	228.918	2.1837	1.1562e-103	6.4615e-100	-	OSJNBb0048E02.12 protein [Source:UniProtKB/TrEMBL;Acc:Q7XUY5]
OS04G0492800	141.449	21.3003	2.7313	2.4475e-20	7.5155e-18	-	Os04g0492800 protein [Source:UniProtKB/TrEMBL;Acc:A0A0N7KJA3]
OS04G0495400	248.977	82.7268	1.5896	1.8545e-16	4.179e-14	-	OSJNBa0067K08.1 protein [Source:UniProtKB/TrEMBL;Acc:Q7XU54]
OS04G0504000	128.506	42.8918	1.5831	3.8067e-09	3.3556e-07	-	Os04g0504000 protein [Source:UniProtKB/TrEMBL;Acc:A0A0P0WCD3]
OS04G0517100	62.8115	22.0767	1.5085	7.8217e-05	0.0026489	-	Os04g0517100 protein [Source:UniProtKB/TrEMBL;Acc:A0A0P0WCK0]
OS04G0525700	84.403	29.3547	1.5237	3.8521e-06	0.00018984	-	Serine carboxypeptidase-like 35 [Source:Projected from Arabidopsis thaliana (AT5G08260) UniProtKB/Swiss-Prot;Acc:Q9LEY1]
OS04G0530200	121.881	24.4056	2.3202	1.1504e-14	2.0345e-12	-	Os04g0530200 protein [Source:UniProtKB/TrEMBL;Acc:A0A0P0WCS2]
OS04G0531100	426.493	153.324	1.4759	5.7487e-24	2.2005e-21	ERG3	Elicitor-responsive protein 3 [Source:UniProtKB/Swiss-Prot;Acc:Q0JBH9]
OS04G0533300	647.437	219.748	1.5589	6.0982e-39	5.3251e-36	-	Os04g0533300 protein [Source:UniProtKB/TrEMBL;Acc:A0A0N7KJF0]
OS04G0541100	199.108	68.753	1.5341	9.5296e-13	1.3314e-10	-	Os04g0541100 protein [Source:UniProtKB/TrEMBL;Acc:Q0JBC9]
OS04G0542900	121.697	46.1912	1.3976	2.8441e-07	1.8062e-05	-	Os04g0542900 protein [Source:UniProtKB/TrEMBL;Acc:Q0JBC2]
OS04G0554800	67.6574	3.88161	4.1235	7.7991e-15	1.406e-12	-	OSJNBa0010H02.24 protein [Source:UniProtKB/TrEMBL;Acc:Q7XT29]
OS04G0559700	229.471	80.7375	1.507	4.585e-14	7.6261e-12	PIP1-2	Probable aquaporin PIP1-2 [Source:UniProtKB/Swiss-Prot;Acc:Q7XSQ9]
OS04G0566400	214.197	63.0276	1.7649	7.8634e-17	1.8464e-14	-	Os04g0566400 protein [Source:UniProtKB/TrEMBL;Acc:A0A0P0WDK4]
OS04G0570800	46.0045	13.1975	1.8015	8.6161e-05	0.0028903	-	OSJNBa0088I22.11 protein [Source:UniProtKB/TrEMBL;Acc:Q7XU42]
OS04G0573000	121.391	34.0126	1.8355	9.4988e-11	1.0575e-08	-	SPX domain-containing membrane protein Os04g0573000 [Source:UniProtKB/Swiss-Prot;Acc:Q0JAW2]
OS04G0578400	79.1278	27.1713	1.5421	6.191e-06	0.00028881	-	OSJNBa0011J08.7 protein [Source:UniProtKB/TrEMBL;Acc:Q7XQ82]
OS04G0584600	454.648	120.864	1.9114	2.7561e-38	2.2806e-35	CPK13	Calcium-dependent protein kinase 13 [Source:UniProtKB/Swiss-Prot;Acc:Q9FXQ3]
OS04G0586500	49.1942	9.70403	2.3418	7.9449e-07	4.5869e-05	-	OSJNBa0013K16.18 protein [Source:UniProtKB/TrEMBL;Acc:Q7XP49]
OS04G0602500	73.914	24.9879	1.5646	9.7014e-06	0.0004303	-	Pectin acetylesterase [Source:UniProtKB/TrEMBL;Acc:Q0JAF0]
OS04G0604300	65.2038	10.3348	2.6574	6.8268e-10	6.6237e-08	-	Xyloglucan endotransglucosylase/hydrolase [Source:UniProtKB/TrEMBL;Acc:Q0JAD6]
OS04G0609600	98.7564	34.1096	1.5337	5.0268e-07	3.0143e-05	-	Probable protein phosphatase 2C 44 [Source:UniProtKB/Swiss-Prot;Acc:Q0JAA0]
OS04G0619800	635.231	307.084	1.0486	7.8138e-19	2.0031e-16	-	OSJNBa0058K23.15 protein [Source:UniProtKB/TrEMBL;Acc:Q7XTT8]
OS04G0623500	102.866	28.2387	1.865	1.5787e-09	1.4607e-07	GLO3	Peroxisomal (S)-2-hydroxy-acid oxidase GLO3 [Source:UniProtKB/Swiss-Prot;Acc:Q7FAS1]
OS04G0634700	154.821	61.475	1.3325	3.0174e-08	2.2788e-06	-	Diacylglycerol kinase [Source:UniProtKB/TrEMBL;Acc:Q7XQT2]
OS04G0644400	809.803	79.573	3.3472	1.3854e-134	1.2904e-130	-	Os04g0644400 protein [Source:UniProtKB/TrEMBL;Acc:Q0J9L5]
OS04G0650300	78.2691	31.1984	1.327	8.7137e-05	0.002916	-	Os04g0650300 protein [Source:UniProtKB/TrEMBL;Acc:A0A0N7KJU0]
OS04G0650700	39.8706	8.97622	2.1511	2.8304e-05	0.0011037	-	OSJNBb0059K02.14 protein [Source:UniProtKB/TrEMBL;Acc:Q7XMP7]
OS04G0659100	84.7097	29.7914	1.5076	4.5483e-06	0.00022027	GLN2	Glutamine synthetase, chloroplastic [Source:UniProtKB/Swiss-Prot;Acc:P14655]
OS04G0678700	951.865	299.224	1.6695	3.2896e-63	6.5657e-60	PORA	Protochlorophyllide reductase A, chloroplastic [Source:UniProtKB/Swiss-Prot;Acc:Q7XKF3]
OS04G0685300	438.699	146.725	1.5801	1.5909e-27	7.0564e-25	-	OSJNBa0088H09.15 protein [Source:UniProtKB/TrEMBL;Acc:Q7XPU1]
OS04G0689500	234.501	106.259	1.142	4.2749e-09	3.7446e-07	-	Os04g0689500 protein [Source:UniProtKB/TrEMBL;Acc:A0A0P0WGP3]
OS04G0691100	240.144	77.6322	1.6292	1.5127e-16	3.4932e-14	SAPK5	Serine/threonine-protein kinase SAPK5 [Source:UniProtKB/Swiss-Prot;Acc:Q7XKA8]
OS05G0127300	105.197	44.6385	1.2367	2.0973e-05	0.00084444	-	Os05g0127300 protein [Source:UniProtKB/TrEMBL;Acc:C7J2D1]
OS05G0129300	837.037	417.419	1.0038	2.5159e-22	8.5734e-20	-	bZIP transcription factor 53 [Source:Projected from Arabidopsis thaliana (AT3G62420) UniProtKB/Swiss-Prot;Acc:Q9LZP8]
OS05G0130600	56.6163	16.6909	1.7622	1.8798e-05	0.00077358	-	Os05g0130600 protein [Source:UniProtKB/TrEMBL;Acc:B7E8B6]
OS05G0141200	43.6737	11.2567	1.956	4.4717e-05	0.0016463	-	Os05g0141200 protein [Source:UniProtKB/TrEMBL;Acc:B9FMD4]
OS05G0217000	105.136	41.8729	1.3282	5.3236e-06	0.00025171	-	Os05g0217000 protein [Source:UniProtKB/TrEMBL;Acc:Q6I5W4]
OS05G0227600	3241.97	1113.05	1.5424	2.0189e-184	2.8207e-180	-	Os05g0227600 protein [Source:UniProtKB/TrEMBL;Acc:Q84PC5]
OS05G0304900	67.1666	17.5158	1.9391	4.9536e-07	2.9768e-05	-	Os05g0304900 protein [Source:UniProtKB/TrEMBL;Acc:A0A0P0WKL7]
OS05G0322900	31.1604	4.07569	2.9346	6.1313e-06	0.00028706	-	Os05g0322900 protein [Source:UniProtKB/TrEMBL;Acc:Q5W6D6]
OS05G0343400	90.1076	21.8341	2.0451	1.3262e-09	1.2436e-07	-	Os05g0343400 protein [Source:UniProtKB/TrEMBL;Acc:Q5W6M7]
OS05G0363500	289.031	140.805	1.0375	3.3907e-09	3.0078e-07	-	Os05g0363500 protein [Source:UniProtKB/TrEMBL;Acc:A0A0P0WLE2]
OS05G0373400	165.862	77.0014	1.107	1.6941e-06	8.9487e-05	-	Os05g0373400 protein [Source:UniProtKB/TrEMBL;Acc:Q0DIP2]
OS05G0376800	53.0586	8.15138	2.7025	1.8734e-08	1.4582e-06	-	Os05g0376800 protein [Source:UniProtKB/TrEMBL;Acc:Q6AUP4]
OS05G0408900	186.288	76.4677	1.2846	4.3235e-09	3.7753e-07	CLA1	1-deoxy-D-xylulose-5-phosphate synthase 1, chloroplastic [Source:UniProtKB/Swiss-Prot;Acc:O22567]
OS05G0418800	20.9167	2.47453	3.0794	0.00014265	0.0044748	-	Os05g0418800 protein [Source:UniProtKB/TrEMBL;Acc:A0A0N7KKS8]
OS05G0447700	372.637	184.765	1.0121	6.1581e-11	6.9666e-09	-	Os05g0447700 protein [Source:UniProtKB/TrEMBL;Acc:Q688J0]
OS05G0473500	324.179	139.495	1.2166	1.9731e-13	2.9641e-11	-	Os05g0473500 protein [Source:UniProtKB/TrEMBL;Acc:Q0DHD7]
OS05G0495250	29.5656	4.90053	2.5929	4.2843e-05	0.0015877	-//-
OS05G0497200	123.354	53.0325	1.2179	5.6628e-06	0.00026684	-	Os05g0497200 protein [Source:UniProtKB/TrEMBL;Acc:Q75K84]
OS05G0498400	241.984	116.109	1.0594	3.2462e-08	2.4384e-06	-	Os05g0498400 protein [Source:UniProtKB/TrEMBL;Acc:Q6L4U9]
OS05G0513100	135.744	35.9049	1.9186	1.344e-12	1.832e-10	-	Os05g0513100 protein [Source:UniProtKB/TrEMBL;Acc:Q5TKH1]
OS05G0516800	51.7091	16.4968	1.6482	0.0001095	0.0035578	-	Os05g0516800 protein [Source:UniProtKB/TrEMBL;Acc:Q75II9]
OS05G0541750	45.3298	13.1975	1.7802	0.00011321	0.0036614	-	Os05g0541750 protein [Source:UniProtKB/TrEMBL;Acc:A0A0P0WQL6]
OS05G0542300	58.1497	19.0199	1.6123	5.6671e-05	0.002019	-	Os05g0542300 protein [Source:UniProtKB/TrEMBL;Acc:Q5TKN9]
OS05G0556400	105.013	48.4231	1.1168	0.0001216	0.0039055	-	Os05g0556400 protein [Source:UniProtKB/TrEMBL;Acc:Q6I612]
OS05G0560000	102.314	44.0078	1.2172	3.6087e-05	0.0013668	PSAH	Photosystem I reaction center subunit VI, chloroplastic [Source:UniProtKB/Swiss-Prot;Acc:Q0DG05]
OS05G0564400	71.4604	24.7453	1.53	1.993e-05	0.00081061	-	Os05g0564400 protein [Source:UniProtKB/TrEMBL;Acc:Q6AUF8]
OS05G0566400	96.1802	33.8185	1.5079	1.029e-06	5.7163e-05	-	Mitogen-activated protein kinase [Source:UniProtKB/TrEMBL;Acc:Q0DFW7]
OS05G0577700	141.571	67.2004	1.075	1.7722e-05	0.00073364	-	Os05g0577700 protein [Source:UniProtKB/TrEMBL;Acc:Q6L5F3]
OS05G0585500	148.993	61.9602	1.2658	2.248e-07	1.4474e-05	CPK15	Calcium-dependent protein kinase 15 [Source:UniProtKB/Swiss-Prot;Acc:Q6I587]
OS05G0586400	121.391	59.1946	1.0361	0.00013056	0.0041409	-	Os05g0586400 protein [Source:UniProtKB/TrEMBL;Acc:Q6L5C9]
OS06G0109200	31.3444	4.60941	2.7656	1.1738e-05	0.0005101	-	WAT1-related protein [Source:UniProtKB/TrEMBL;Acc:Q5VRN3]
OS06G0114500	398.277	192.916	1.0458	2.6108e-12	3.4575e-10	-	Os06g0114500 protein [Source:UniProtKB/TrEMBL;Acc:Q9LWT2]
OS06G0115100	123.66	48.4231	1.3526	5.1395e-07	3.0752e-05	-	Os06g0115100 protein [Source:UniProtKB/TrEMBL;Acc:Q9LWS6]
OS06G0118700	111.27	17.6613	2.6554	7.8612e-16	1.6034e-13	-	Os06g0118700 protein [Source:UniProtKB/TrEMBL;Acc:Q5VPR6]
OS06G0119100	46.6179	10.917	2.0943	9.018e-06	0.00040448	-	Os06g0119100 protein [Source:UniProtKB/TrEMBL;Acc:Q5VPR2]
OS06G0123000	55.5735	8.49102	2.7104	8.1537e-09	6.7209e-07	-	Os06g0123000 protein [Source:UniProtKB/TrEMBL;Acc:Q5VQC4]
OS06G0124300	24.7811	1.89228	3.711	6.133e-06	0.00028706	-	Os06g0124300 protein [Source:UniProtKB/TrEMBL;Acc:Q5VQB1]
OS06G0140400	54.6534	17.8069	1.6179	9.0433e-05	0.0030083	HOX28	Homeobox leucine zipper protein [Source:UniProtKB/TrEMBL;Acc:B7E3F1]
OS06G0193200	77.6557	24.163	1.6843	1.3811e-06	7.5228e-05	-	Probable pectinesterase/pectinesterase inhibitor 12 [Source:Projected from Arabidopsis thaliana (AT2G26440) UniProtKB/Swiss-Prot;Acc:O48711]
OS06G0226700	113.785	26.3949	2.108	3.1888e-12	4.1062e-10	-	Os06g0226700 protein [Source:UniProtKB/TrEMBL;Acc:Q67WL3]
OS06G0228200	47.7221	7.52062	2.6657	1.2324e-07	8.379e-06	NIP2-2	Aquaporin NIP2-2 [Source:UniProtKB/Swiss-Prot;Acc:Q67WJ8]
OS06G0254700	57.291	10.8685	2.3982	6.1693e-08	4.4202e-06	-	Os06g0254700 protein [Source:UniProtKB/TrEMBL;Acc:Q652U4]
OS06G0255900	43.0603	10.7229	2.0057	3.6099e-05	0.0013668	-	Os06g0255900 protein [Source:UniProtKB/TrEMBL;Acc:A0A0P0WUS1]
OS06G0256300	66.3079	24.8423	1.4164	0.00012527	0.0040005	-	Os06g0256300 protein [Source:UniProtKB/TrEMBL;Acc:Q652G4]
OS06G0318800	112.251	18.9714	2.5648	2.415e-15	4.5906e-13	-//-
OS06G0320500	251.921	76.0796	1.7274	6.6924e-19	1.7477e-16	-	Chlorophyll a-b binding protein, chloroplastic [Source:UniProtKB/TrEMBL;Acc:Q5ZA98]
OS06G0335500	800.356	381.514	1.0689	3.3995e-24	1.3193e-21	IAA21	Auxin-responsive protein IAA21 [Source:UniProtKB/Swiss-Prot;Acc:Q5Z749]
OS06G0544100	178.866	82.4842	1.1167	5.3053e-07	3.1609e-05	-	Os06g0544100 protein [Source:UniProtKB/TrEMBL;Acc:B7F9F7]
OS06G0598800	88.6968	31.0529	1.5142	2.4875e-06	0.00012707	-	3-ketoacyl-CoA synthase [Source:UniProtKB/TrEMBL;Acc:Q69X62]
OS06G0604000	113.969	49.4905	1.2034	1.6174e-05	0.00068169	-	AP domain containing transcription factor [Source:UniProtKB/TrEMBL;Acc:Q69XI7]
OS06G0607100	87.1633	29.8884	1.5441	2.0426e-06	0.00010589	-	Os06g0607100 protein [Source:UniProtKB/TrEMBL;Acc:Q69Q38]
OS06G0646700	67.7187	23.2897	1.5399	2.9678e-05	0.0011502	-	Os06g0646700 protein [Source:UniProtKB/TrEMBL;Acc:Q67W55]
OS06G0653900	174.02	72.2465	1.2683	2.073e-08	1.5957e-06	-	Os06g0653900 protein [Source:UniProtKB/TrEMBL;Acc:Q67WC8]
OS06G0672400	113.171	43.0859	1.3932	7.9676e-07	4.5905e-05	G1L2	Protein G1-like2 [Source:UniProtKB/Swiss-Prot;Acc:Q652I1]
OS06G0683400	261.797	89.6652	1.5458	1.738e-16	3.9484e-14	-	Os06g0683400 protein [Source:UniProtKB/TrEMBL;Acc:Q655G7]
OS06G0683700	32.9393	4.46385	2.8834	4.1628e-06	0.00020293	-	Os06g0683600 protein [Source:UniProtKB/TrEMBL;Acc:Q655G5]
OS06G0683950	54.224	16.8365	1.6873	5.3404e-05	0.0019132	-	Armadillo/beta-catenin repeat protein-like [Source:UniProtKB/TrEMBL;Acc:Q655G2]
OS06G0707200	148.993	69.966	1.0905	7.8929e-06	0.00036063	-	Os06g0707200 protein [Source:UniProtKB/TrEMBL;Acc:Q5Z8T7]
OS06G0708000	213.338	79.0393	1.4325	3.6229e-12	4.6438e-10	MPK12	Mitogen-activated protein kinase 12 [Source:UniProtKB/Swiss-Prot;Acc:Q5Z9J0]
OS06G0711900	277.438	126.298	1.1353	2.1392e-10	2.2728e-08	-	Os06g0711900 protein [Source:UniProtKB/TrEMBL;Acc:Q0D9K5]
OS06G0714100	261.613	106.599	1.2952	2.3395e-12	3.1279e-10	-	NADH dehydrogenase [ubiquinone] 1 beta subcomplex subunit 9 [Source:Projected from Arabidopsis thaliana (AT4G34700) UniProtKB/Swiss-Prot;Acc:Q945M1]
OS06G0729400	217.141	97.671	1.1526	1.1694e-08	9.4442e-07	-	Os06g0729400 protein [Source:UniProtKB/TrEMBL;Acc:Q5Z5B0]
OS07G0105900	65.0811	11.5478	2.4946	3.1738e-09	2.8244e-07	-	Os07g0105900 protein [Source:UniProtKB/TrEMBL;Acc:Q8L4N7]
OS07G0109100	27.296	4.41533	2.6281	7.3483e-05	0.0025189	-	Os07g0109100 protein [Source:UniProtKB/TrEMBL;Acc:Q8LIN0]
OS07G0112700	542.486	249.879	1.1184	2.1731e-18	5.4218e-16	-	Blue copper-binding protein-like [Source:UniProtKB/TrEMBL;Acc:Q7F1H3]
OS07G0114300	580.393	266.278	1.1241	9.4274e-20	2.7158e-17	-	Os07g0114300 protein [Source:UniProtKB/TrEMBL;Acc:Q8H387]
OS07G0124100	73.3619	10.4803	2.8073	1.3409e-11	1.6012e-09	PSK4	Phytosulfokines 4 [Source:UniProtKB/Swiss-Prot;Acc:Q9AR88]
OS07G0129700	256.215	75.3518	1.7656	7.6998e-20	2.2412e-17	OSH15	Homeobox protein knotted-1-like 12 [Source:UniProtKB/Swiss-Prot;Acc:O80416]
OS07G0141400	285.351	118.583	1.2668	7.4454e-13	1.0507e-10	-	Os07g0141400 protein [Source:UniProtKB/TrEMBL;Acc:Q8GTK4]
OS07G0148900	141.326	49.0538	1.5266	2.1341e-09	1.9552e-07	-	Photosystem I reaction center subunit psaK, chloroplastic [Source:Projected from Arabidopsis thaliana (AT1G30380) UniProtKB/Swiss-Prot;Acc:Q9SUI5]
OS07G0164800	156.477	43.377	1.8509	1.359e-13	2.1215e-11	-	Neurofilament triplet M protein-like protein [Source:UniProtKB/TrEMBL;Acc:Q8LHS0]
OS07G0168800	113.478	39.3013	1.5298	7.6683e-08	5.3838e-06	SAP9	Zinc finger A20 and AN1 domain-containing stress-associated protein 9 [Source:UniProtKB/Swiss-Prot;Acc:Q7Y1W9]
OS07G0225300	42.9376	9.60698	2.1601	1.3138e-05	0.0005656	NAC67	NAC domain-containing protein 67 [Source:UniProtKB/Swiss-Prot;Acc:Q7EZT1]
OS07G0252400	624.374	294.711	1.0831	1.042e-19	2.9411e-17	CESA6	Probable cellulose synthase A catalytic subunit 6 [UDP-forming] [Source:UniProtKB/Swiss-Prot;Acc:Q6YVM4]
OS07G0412100	379.63	182.581	1.0561	5.1659e-12	6.5614e-10	-	Granule-bound starch synthase 1, chloroplastic/amyloplastic [Source:Projected from Arabidopsis thaliana (AT1G32900) UniProtKB/Swiss-Prot;Acc:Q9MAQ0]
OS07G0418600	205.487	35.4197	2.5364	1.9992e-26	8.5946e-24	-//-
OS07G0435300	181.013	75.9825	1.2524	1.6176e-08	1.2696e-06	-	Os07g0435300 protein [Source:UniProtKB/TrEMBL;Acc:A0A0P0X592]
OS07G0440100	75.8155	13.3916	2.5012	1.5233e-10	1.6434e-08	-	Os07g0440100 protein [Source:UniProtKB/TrEMBL;Acc:Q6Z142]
OS07G0448800	2755.61	1316.59	1.0656	1.0816e-78	3.0223e-75	PIP2-1	Probable aquaporin PIP2-1 [Source:UniProtKB/Swiss-Prot;Acc:Q8H5N9]
OS07G0498300	117.281	55.0703	1.0906	7.3558e-05	0.0025189	-	Os07g0498300 protein [Source:UniProtKB/TrEMBL;Acc:Q7XIF7]
OS07G0515100	115.257	50.4609	1.1916	1.7495e-05	0.00072748	CPK19	Calcium-dependent protein kinase 19 [Source:UniProtKB/Swiss-Prot;Acc:P53683]
OS07G0539400	60.7873	10.82	2.4901	1.0852e-08	8.8404e-07	-	Os07g0539400 protein [Source:UniProtKB/TrEMBL;Acc:A0A0P0X7J0]
OS07G0549900	244.928	105.046	1.2213	1.4228e-10	1.541e-08	-	Histone H4 [Source:UniProtKB/TrEMBL;Acc:Q7XUC9]
OS07G0558400	159.544	71.4216	1.1595	8.725e-07	4.9857e-05	-	Chlorophyll a-b binding protein, chloroplastic [Source:UniProtKB/TrEMBL;Acc:Q6Z411]
OS07G0562700	253.884	82.3387	1.6245	2.4996e-17	6.0212e-15	-	Chlorophyll a-b binding protein, chloroplastic [Source:UniProtKB/TrEMBL;Acc:Q6ZF30]
OS07G0565800	554.508	137.215	2.0148	4.6201e-50	6.7947e-47	-	Os07g0565800 protein [Source:UniProtKB/TrEMBL;Acc:Q7XIJ8]
OS07G0573900	478.938	201.456	1.2494	4.8176e-20	1.4475e-17	-	Os07g0573900 protein [Source:UniProtKB/TrEMBL;Acc:A0A0P0X7T7]
OS07G0577600	103.97	45.8515	1.1811	5.2627e-05	0.0018926	-	Chlorophyll a-b binding protein, chloroplastic [Source:UniProtKB/TrEMBL;Acc:Q6ZL95]
OS07G0583600	143.412	67.3945	1.0895	1.1911e-05	0.00051683	CIGR2	Chitin-inducible gibberellin-responsive protein 2 [Source:UniProtKB/Swiss-Prot;Acc:Q8GVE1]
OS07G0598000	111.147	32.3144	1.7822	1.4437e-09	1.3447e-07	-	Os07g0598000 protein [Source:UniProtKB/TrEMBL;Acc:Q6ZJE8]
OS07G0603300	419.807	185.298	1.1799	4.7509e-16	9.907e-14	-	Os07g0603300 protein [Source:UniProtKB/TrEMBL;Acc:A0A0P0X8U0]
OS07G0620500	133.475	56.5259	1.2396	1.5649e-06	8.361e-05	-	Os07g0620500 protein [Source:UniProtKB/TrEMBL;Acc:A0A0N7KNV7]
OS07G0624700	126.911	50.1213	1.3403	4.5687e-07	2.7692e-05	URA6	UMP-CMP kinase 3 [Source:UniProtKB/Swiss-Prot;Acc:Q7XI40]
OS07G0658600	338.839	137.312	1.3031	9.9888e-16	2.008e-13	-	Nucleoid DNA-binding-like protein [Source:UniProtKB/TrEMBL;Acc:Q8GSB5]
OS07G0661400	339.084	140.272	1.2734	3.9664e-15	7.3399e-13	-	Os07g0661400 protein [Source:UniProtKB/TrEMBL;Acc:Q7EZY8]
OS07G0674400	130.898	33.673	1.9588	1.5027e-12	2.0286e-10	-	Os07g0674400 protein [Source:UniProtKB/TrEMBL;Acc:Q6ZDW8]
OS07G0676600	78.5144	29.8399	1.3957	3.8191e-05	0.0014382	-	Os07g0676600 protein [Source:UniProtKB/TrEMBL;Acc:Q8LII5]
OS07G0685700	245.91	43.0374	2.5145	5.729e-31	3.2017e-28	-	EIL transcription factor [Source:UniProtKB/TrEMBL;Acc:Q8W3L9]
OS07G0687200	520.097	178.506	1.5428	4.4344e-31	2.5288e-28	CAM1-1	Calmodulin-1 [Source:UniProtKB/Swiss-Prot;Acc:Q0JNS6]
OS07G0688700	55.0214	12.4212	2.1472	9.0276e-07	5.1272e-05	-	Os07g0688700 protein [Source:UniProtKB/TrEMBL;Acc:A0A0P0XAM1]
OS08G0104600	232.415	77.5352	1.5838	2.2336e-15	4.3043e-13	ADI1	Ferredoxin-1, chloroplastic [Source:UniProtKB/Swiss-Prot;Acc:Q0J8M2]
OS08G0141300	219.043	68.2193	1.683	5.3581e-16	1.1091e-13	-	27k vesicle-associated membrane protein-associated protein-like [Source:UniProtKB/TrEMBL;Acc:Q6YZ10]
OS08G0160500	170.401	42.9403	1.9885	3.2154e-16	6.965e-14	CSLF6	Probable mixed-linked glucan synthase 6 [Source:UniProtKB/Swiss-Prot;Acc:Q84UP7]
OS08G0162800	475.564	218.244	1.1237	1.8737e-16	4.1885e-14	-	Os08g0162800 protein [Source:UniProtKB/TrEMBL;Acc:Q84SC3]
OS08G0192100	20.426	2.03785	3.3253	9.2956e-05	0.0030812	-	Os08g0192100 protein [Source:UniProtKB/TrEMBL;Acc:B9FZG4]
OS08G0200300	84.8937	29.1606	1.5416	2.8644e-06	0.00014474	-	Os08g0200300 protein [Source:UniProtKB/TrEMBL;Acc:Q6ZBV1]
OS08G0205800	90.7823	11.936	2.9271	1.2868e-14	2.2571e-12	-	Os08g0205800 protein [Source:UniProtKB/TrEMBL;Acc:A0A0P0XCY1]
OS08G0237000	358.529	147.113	1.2852	3.6678e-16	7.8838e-14	XTH8	Xyloglucan endotransglycosylase/hydrolase protein 8 [Source:UniProtKB/Swiss-Prot;Acc:Q76BW5]
OS08G0269500	166.291	63.7554	1.3831	2.7869e-09	2.4959e-07	-	Os08g0269500 protein [Source:UniProtKB/TrEMBL;Acc:Q0J6T8]
OS08G0269600	46.9246	13.1975	1.8301	5.9195e-05	0.0020895	-	Os08g0269600 protein [Source:UniProtKB/TrEMBL;Acc:Q6ZAX6]
OS08G0269700	199.537	78.6026	1.344	2.2905e-10	2.4047e-08	-	Os08g0269700 protein [Source:UniProtKB/TrEMBL;Acc:Q6ZAX5]
OS08G0389700	151.018	40.0776	1.9138	8.4293e-14	1.3383e-11	-	Membrane protein-like [Source:UniProtKB/TrEMBL;Acc:Q6Z001]
OS08G0435900	282.161	109.267	1.3687	1.7453e-14	3.0218e-12	-	Chlorophyll a-b binding protein 4, chloroplastic [Source:Projected from Arabidopsis thaliana (AT3G47470) UniProtKB/Swiss-Prot;Acc:P27521]
OS08G0441500	98.7564	42.9403	1.2015	6.1274e-05	0.0021456	-	Os08g0441500 protein [Source:UniProtKB/TrEMBL;Acc:Q6Z9E7]
OS08G0452500	210.394	72.8287	1.5305	2.446e-13	3.5972e-11	-	Auxin-induced protein-related-like protein [Source:UniProtKB/TrEMBL;Acc:Q6ZKQ7]
OS08G0460000	2710.04	238.525	3.5061	0	0	GER5	Germin-like protein 8-14 [Source:UniProtKB/Swiss-Prot;Acc:Q6ZBZ2]
OS08G0474000	75.4475	5.33721	3.8213	1.4288e-15	2.8117e-13	-	Os08g0474000 protein [Source:UniProtKB/TrEMBL;Acc:Q0J525]
OS08G0490100	115.379	47.4527	1.2818	4.0061e-06	0.00019605	-	Os08g0490100 protein [Source:UniProtKB/TrEMBL;Acc:Q6ZBQ1]
OS08G0498100	266.888	125.279	1.0911	2.1852e-09	1.9954e-07	ROMT-15	Tricin synthase 1 [Source:UniProtKB/Swiss-Prot;Acc:Q9XGP7]
OS08G0514100	56.2482	11.4993	2.2903	2.008e-07	1.311e-05	-	Lectin-like protein kinase-like [Source:UniProtKB/TrEMBL;Acc:Q6Z8M4]
OS08G0515700	60.2966	19.4081	1.6354	3.3254e-05	0.0012747	-	Os08g0515700 protein [Source:UniProtKB/TrEMBL;Acc:Q7EZ88]
OS08G0540400	21.0394	1.16448	4.1753	1.3542e-05	0.00057947	CPK21	Calcium-dependent protein kinase 21 [Source:UniProtKB/Swiss-Prot;Acc:Q6ZIU9]
OS08G0556600	190.704	83.7457	1.1872	3.7013e-08	2.7506e-06	-	Os08g0556600 protein [Source:UniProtKB/TrEMBL;Acc:Q6ZJ19]
OS09G0345500	53.3653	14.0708	1.9232	8.4538e-06	0.00038348	-	Os09g0345500 protein [Source:UniProtKB/TrEMBL;Acc:Q6EQG6]
OS09G0346500	65.6332	14.4105	2.1873	5.4334e-08	3.9231e-06	CAB1R	Chlorophyll a-b binding protein 1, chloroplastic [Source:UniProtKB/Swiss-Prot;Acc:P12330]
OS09G0369400	320.253	65.5022	2.2896	2.5265e-35	1.9611e-32	TPP7	Probable trehalose-phosphate phosphatase 7 [Source:UniProtKB/Swiss-Prot;Acc:Q6H5L4]
OS09G0379900	124.519	44.59	1.4816	4.4174e-08	3.2398e-06	-	Os09g0379900 protein [Source:UniProtKB/TrEMBL;Acc:Q6H5B5]
OS09G0397800	34.4727	6.30762	2.4503	2.0447e-05	0.00082566	-	Os09g0397800 protein [Source:UniProtKB/TrEMBL;Acc:A0A0P0XMN1]
OS09G0425400	28.1548	3.29937	3.0931	9.7247e-06	0.00043065	-	Os09g0425400 protein [Source:UniProtKB/TrEMBL;Acc:B9G3N8]
OS09G0433600	219.35	78.8937	1.4753	4.5877e-13	6.608e-11	-	Histone H4 [Source:UniProtKB/TrEMBL;Acc:Q7XUC9]
OS09G0444600	96.5482	29.5002	1.7105	4.9618e-08	3.5919e-06	-//-
OS09G0451000	46.3112	5.38573	3.1041	1.319e-08	1.0531e-06	-	Os09g0451000 protein [Source:UniProtKB/TrEMBL;Acc:Q67UG1]
OS09G0475800	23.7383	3.59049	2.725	0.00015671	0.0048119	-	Os09g0475800 protein [Source:UniProtKB/TrEMBL;Acc:A0A0P0XPP6]
OS09G0481200	76.0609	29.6943	1.357	7.8302e-05	0.0026489	-	Photosystem I reaction center subunit V, chloroplastic [Source:Projected from Arabidopsis thaliana (AT1G55670) UniProtKB/Swiss-Prot;Acc:Q9S7N7]
OS09G0482800	24.2904	3.78457	2.6822	0.00015226	0.0047117	-	Os09g0482800 protein [Source:UniProtKB/TrEMBL;Acc:A3C020]
OS09G0498500	73.1166	29.2091	1.3238	0.00015435	0.0047528	-	Os09g0498500 protein [Source:UniProtKB/TrEMBL;Acc:A0A0P0XPG5]
OS09G0510500	102.314	32.4114	1.6584	4.4984e-08	3.2906e-06	-	Os09g0510500 protein [Source:UniProtKB/TrEMBL;Acc:Q0J0G7]
OS09G0524800	244.376	98.1562	1.316	5.9941e-12	7.4113e-10	-	Os09g0524800 protein [Source:UniProtKB/TrEMBL;Acc:Q651M9]
OS10G0148100	389.014	137.749	1.4978	1.532e-22	5.3511e-20	-	Os10g0148100 protein [Source:UniProtKB/TrEMBL;Acc:Q7XGT9]
OS10G0159700	100.535	17.2732	2.5411	9.4031e-14	1.4845e-11	-	Hsp20/alpha crystallin family protein, expressed [Source:UniProtKB/TrEMBL;Acc:Q7G754]
OS10G0391400	22.4502	3.10529	2.8539	0.00015822	0.0048478	TIFY11E	Protein TIFY 11e [Source:UniProtKB/Swiss-Prot;Acc:Q7XEZ6]
OS10G0418100	28.9522	1.4556	4.314	2.5176e-07	1.6135e-05	-//-
OS10G0430200	122.679	44.59	1.4601	8.216e-08	5.7539e-06	CAD3	Probable cinnamyl alcohol dehydrogenase 3 [Source:UniProtKB/Swiss-Prot;Acc:Q337Y2]
OS10G0505500	40.4227	7.61766	2.4077	5.1239e-06	0.00024433	-	Nonspecific lipid-transfer protein, putative, expressed [Source:UniProtKB/TrEMBL;Acc:Q7G2B6]
OS10G0516551	81.4587	32.8966	1.3081	7.8278e-05	0.0026489	-	Os10g0516551 protein [Source:UniProtKB/TrEMBL;Acc:A0A0P0XWS3]
OS10G0521900	60.4193	21.7855	1.4716	0.00015082	0.0046774	-	Rhomboid-like protein [Source:UniProtKB/TrEMBL;Acc:A0A0N7KS35]
OS10G0524000	105.013	43.5711	1.2691	1.3157e-05	0.0005656	-	Os10g0524000 protein [Source:UniProtKB/TrEMBL;Acc:Q0IW97]
OS10G0533500	82.8082	23.9204	1.7915	1.5666e-07	1.0329e-05	-	Beta-carotene hydroxylase, putative, expressed [Source:UniProtKB/TrEMBL;Acc:Q8LN34]
OS10G0543800	176.228	50.0242	1.8167	1.0134e-14	1.8037e-12	-	Glutathione S-transferase [Source:UniProtKB/TrEMBL;Acc:Q7XCK0]
OS10G0551700	172.854	27.4139	2.6566	9.7455e-24	3.6309e-21	-	Os10g0551700 protein [Source:UniProtKB/TrEMBL;Acc:Q9FWN9]
OS10G0551800	250.939	40.0776	2.6465	1.453e-33	9.903e-31	-	Os10g0551800 protein [Source:UniProtKB/TrEMBL;Acc:Q7XCD3]
OS10G0554800	276.334	102.911	1.425	3.4386e-15	6.4056e-13	-	Os10g0554800 protein [Source:UniProtKB/TrEMBL;Acc:A0A0P0XXN0]
OS10G0579100	140.529	52.4017	1.4232	2.0438e-08	1.582e-06	-	Early-responsive to dehydration protein, putative, expressed [Source:UniProtKB/TrEMBL;Acc:Q7XBT3]
OS11G0147800	320.56	142.115	1.1735	1.7184e-12	2.3085e-10	-	Os11g0147800 protein [Source:UniProtKB/TrEMBL;Acc:Q2RAK8]
OS11G0151400	36.6196	1.84376	4.3119	6.7e-09	5.6453e-07	-	Cytochrome P450 [Source:UniProtKB/TrEMBL;Acc:Q53PZ7]
OS11G0167800	821.58	146.24	2.4901	4.2536e-98	1.4857e-94	-	ABA/WDS induced protein, expressed [Source:UniProtKB/TrEMBL;Acc:Q53JF7]
OS11G0178800	189.968	86.3658	1.1372	1.41e-07	9.471e-06	-	Dirigent protein [Source:UniProtKB/TrEMBL;Acc:Q53NP8]
OS11G0195500	251.001	48.5201	2.371	2.4271e-29	1.2111e-26	-	Os11g0195500 protein [Source:UniProtKB/TrEMBL;Acc:A0A0P0Y0L8]
OS11G0221000	107.037	35.3712	1.5975	5.97e-08	4.2994e-06	-	Auxin-responsive protein [Source:UniProtKB/TrEMBL;Acc:H2KW23]
OS11G0242800	323.749	78.6996	2.0404	1.7436e-30	9.3694e-28	-	Chlorophyll a-b binding protein, chloroplastic [Source:UniProtKB/TrEMBL;Acc:Q53N83]
OS11G0312220	51.2797	12.13	2.0798	3.6155e-06	0.00017944	ADK-B	Adenylate kinase 4 [Source:UniProtKB/Swiss-Prot;Acc:Q08480]
OS11G0448700	46.9246	14.362	1.7081	0.00014656	0.0045758	-	Expressed protein [Source:UniProtKB/TrEMBL;Acc:Q53JF1]
OS11G0521500	175.615	59.2431	1.5677	8.458e-12	1.0276e-09	-	Acyl carrier protein [Source:UniProtKB/TrEMBL;Acc:Q2R3H6]
OS11G0523700	233.458	104.124	1.1649	2.2734e-09	2.0692e-07	-	Helix-loop-helix DNA-binding domain containing protein, expressed [Source:UniProtKB/TrEMBL;Acc:Q2R3F6]
OS11G0545300	276.518	102.717	1.4287	2.9049e-15	5.4478e-13	-	Os11g0545300 protein [Source:UniProtKB/TrEMBL;Acc:A0A0P0Y3B4]
OS11G0582100	53.7947	12.7123	2.0812	2.0645e-06	0.00010683	-	Os11g0582100 protein [Source:UniProtKB/TrEMBL;Acc:Q2R227]
OS12G0163700	31.3444	5.19165	2.5939	2.5096e-05	0.00099327	-	Os12g0163700 protein [Source:UniProtKB/TrEMBL;Acc:Q0IPW3]
OS12G0189300	49.8689	6.30762	2.983	7.8048e-09	6.4715e-07	-	Os12g0189300 protein [Source:UniProtKB/TrEMBL;Acc:Q0IPL3]
OS12G0189400	61.4007	21.9311	1.4853	0.00011721	0.0037863	-	Os12g0189400 protein [Source:UniProtKB/TrEMBL;Acc:Q2QWN3]
OS12G0207300	108.387	47.016	1.205	2.5489e-05	0.0010074	-	Clathrin coat assembly protein AP17, putative, expressed [Source:UniProtKB/TrEMBL;Acc:Q2QW51]
OS12G0287200	217.448	104.221	1.061	1.5379e-07	1.0184e-05	-	Protein mago nashi homolog [Source:UniProtKB/Swiss-Prot;Acc:P49030]
OS12G0507600	64.7131	22.4648	1.5264	5.1018e-05	0.0018446	-	Os12g0507600 protein [Source:UniProtKB/TrEMBL;Acc:A0A0P0YAK7]
OS12G0510900	77.901	23.7749	1.7122	9.4936e-07	5.3269e-05	-	Os12g0510900 protein [Source:UniProtKB/TrEMBL;Acc:Q0IN32]
OS12G0547600	46.3112	4.94905	3.2261	6.7276e-09	5.6453e-07	-//-
OS12G0576700	79.7412	31.6351	1.3338	6.9011e-05	0.0023807	-	Purple acid phosphatase [Source:UniProtKB/TrEMBL;Acc:Q2QN73]

## Sheet: Table S2
Table S2: Primers used in this study.
Primer	Forward:5’ to 3’	Reverse:5’ to 3’
MM3706	AGAAGTGGATGTTTCACCGC	GACATACTCCCTCCATCCCA
MM0148	GCAAACAAAATAAAGACTAGCCAA	GCGTATGTTTGATTCATGGC
MM3834	GCAAAGCAAATTCCACACAC	TCATTATGGGTGCCCTAAGC
RM420	GGACAGAATGTGAAGACAGTCG	ACTAATCCACCAACGCATCC
2300-FZPc	ACGAATTCGAGCTCGGTACCAAACACCCACACCCACACTG	GCAGGTCGACTCTAGAAAGCTTCTGCTGCTCTGTTC
FZP-RT	GGGCATTGCATGGCTAATCA	CTCGATCGATCAAACGCAGA
UBQ	GCTCCGTGGCGGTATCAT	CGGCAGTTGACAGCCCTAG
DST-RT	CTGTTCCCGTGCTTGTTCTG	AGTAGGGATTCCACCCGATG
PAN580-FZP	CGGAGCTAGCTCTAGAATGAACACTCGAGGCAGCGG	TGCTCACCATGGATCCATGGGAGAGGAAGCTGAATG
D53-mCherry	AGCCCAGATCACTAGTATGCCCACTCCGGTGGCCGCC	TGCTCACCATGGATCCACAATCTAGAATTATTCTTGGC
OsMADS1-RT	ATCTGAGCAATGAAGCAGCA	GCCTGAAGCCTGAACTGAAC
OsMADS2-RT	GAAGACGAGAACAAGCTGCT	TTCAATCCATGGGTGGATCA
OsMADS4-RT	CAATCTGCGGGACAAGATG	GAGCTCCAGCTCCCTTATGC
OsMADS6-RT	ACTACAGAGCCATGCAGCAA	CTTCAGCAGGCACAAATTGA
OsMADS7-RT	GAGCAGGGCTGCAACTTAAT	CGCTTAAAGTTGATCGCAGA
OsMADS8-RT	CACCTTGCAGATCGGGTTTA	ATCTGTGTCGTCACATCCGT
OSMADS16-RT	GGCAGGTGACCTACTCGAAG	GCATCGACATTTTGCTCAAG
OsMADS58-RT	GTCGCCCTCGTCGTCTTCT	TAGTTTCCTTCACGCTGTTGTTG
OsMADS34-RT	GCTTAAGACGCTTGAGAGATACC	GACTACTTGACTCTCAAGCTGCTC
plac-DST	TTGATATTGGATCGGAATTCGTAAGAGGTTGTAGGGTTG	TACAGAGCACATGCCTCGAGATGAGGAGGTTGGTGTTT
PLacZ2U-seq	GAATTCGAGCTCGGTACCC	GGACCTAATGTATAAGGAAAG
pB42AD-FZP	TGCCTCTCCCGAATTCATGGCGGGGTTCCCTCTAGG	CGAGTCGGCCGAATTCTCACGGCCGCGGGTGGCCGT
pB42AD-seq	ACCAGCCTCTTGCTGAGTGGAGATGCC	GAAGTGTCAACAACGTATCTA
190-DST	GGCCAGTGCCAAGCTTGTAAGAGGTTGTAGGGTTG	AGGGTCTTGCAGATCTATGAGGAGGTTGGTGTTT
NONE-FZP	TAGAACTAGTGGATCCATGAACACTCGAGGCAGCGG	GCTTGATATCGAATTCTCAATGGGAGAGGAAGCTGA
EMSA-DST-probe	GCACAAGACCCGCAGGCCCAATGGCGAGCCGCCACGTGTACCCGCGCCTCCCCTCCCCGGCC	GGCCGGGGAGGGGAGGCGCGGGTACACGTGGCGGCTCGCCATTGGGCCTGCGGGTCTTGTGC
MBP-FZP	AAGGATTTCAGAATTCATGGCGGGGTTCCCTCTAGG	GGCCAGTGCCAAGCTTTCACGGCCGCGGGTGGCCGT
CKX2-RT	TGTCCCTTCTACAATGGTGC	CATCCTGACCTGCTCTTGCT
CKX1-RT	GCACCCGTGGCTCAACCTG	GATGTCGGTGGCCGTCTGG
CKX3-RT	TTTCTTATGCTGATGTGGGTG	GAACATTGCTAATCTGAGGTCC
CKX4-RT	TTCTACCTGGTTGGGTTCCT	TGGGCTTTCCACTGCTTCT
CKX7-RT	GTGAGGGAGGAAGAAAGGG	TGAGGATGACGCCAACAGG
CKX8-RT	TGGAGGTGCTGGAGGAGTG	CGCCTACGGTGAGGTACAAG
CKX9-RT	GCCTTCCTCCTTATTCCACA	TGGGACCATTGTTACTGTCTTTC
CKX10-RT	CGTCCTACCTTCCCTGCTG	GACTGGTATGGTGACCGTGAT
CKX11-RT	GCTCTGGGAGGAGGTGCT	CGGTGAGGCGGAGGTAGT
